# Supplementary material for: Routine RNA-based analysis of potential splicing variants facilitates genomic diagnostics and reveals limitations of in silico prediction tools
Source: HGG Adv. 2025 Sep 22;7(1):100521. doi: 10.1016/j.xhgg.2025.100521 (PMC12547740; doi:10.1016/j.xhgg.2025.100521)
Supplement: Data S1. Tables S1–S6 [file mmc2.xlsx]

## Sheet: Table of Contents
		Table of Contents
	Table S1	Overview of all variants and results of mRNA splicing analysis
	Table S2	In silico splice predictions for SpliceAI, Pangolin, SPiP and SQUIRLS
	Table S3	AUROC and AUPRC for SpliceAI, Pangolin, SPiP and SQUIRLS performance
	Table S4	Sensitivity, Specificity, Precision, F1, Positive and Negative Predictive Values for the SpliceAI, Pangolin, SPiP and SQUIRLS in silico splice prediction tools
	Table S5	AUROC and AUPRC for SpliceAI, Pangolin, SPiP and SQUIRLS performance stratified by variant type
	Table S6	Sensitivity, Specificity, Precision, F1, Positive and Negative Predictive Values for the SpliceAI, Pangolin, SPiP and SQUIRLS in silico splice prediction tools stratified by variant type

## Sheet: Table S1
		Table S1 Overview of all variants and results of mRNA splicing analysis
	#	DNA Variant	Gene	Alamut predictions	Alamut ESE	Experiment Type	Tissue	Tested in 2 systems	Aberrant splicing observed?	WT trancript present?	Estimated % aberrant splicing (Sanger)	Estimated % aberrant splicing (Agarose gel)	Remarks	Variant nomenclature after mRNA splicing analysis	Classification before RNA testing	Classification after RNA testing	Reclassificatied?	Effect category	Effect on reading frame	Disease code	OMIM	Inheritance	Inherited	EXON	INTRON	VulExMap Category
	1	ENST00000375820.4(COL4A1):c.1000-5T>G, p.(?)	COL4A1	Introduction of new acceptor, higher than canonical	ESE gain	mRNA splicing analysis on tissue	Fibroblasts	No	No	Yes	NA	NA	-	NA	3	3	No	No effect	NA	NA (external request)	120130	AD	Unknown	-	18/51	Intronic
	2	NM_000044.6(AR):c.1768G>A, p.(Gly590Arg)	AR	Weaker canonical donor	ESE loss	mRNA splicing analysis on tissue	Fibroblasts	No	Yes	No	1	1	-	NM_000044(AR):r.1617_1768del, p.(Leu540Glufs*11)	3	5	Upgraded 3-5	Exon skipping	Frameshift/nonsense	DSD	313700	XLR	Unknown	2/8	-	SpliceSite(Vulnerable)
	3	NM_000051.3(ATM):c.131A>G, p.(Asp44Gly)	ATM	Introduction of new donor, higher than canonical	No effect	mRNA splicing analysis on tissue	Blood	No	No	Yes	NA	NA	-	NA	3	3	No	No effect	NA	Oncology	607585	AD, AR	Unknown	3/63	-	Resilient
	4	NM_000051.3(ATM):c.1607+5G>A, p.(?)	ATM	Weaker canonical acceptor	ESE change	mRNA splicing analysis on tissue	Blood	No	Yes	Yes	0.5	0.5	-	NM_000051.3(ATM):r.1289_1607del, p.(Cys430Phefs*7); NM_000051.3(ATM):r.1407_1607del, p.(Arg469_Cys536delinsSer)	3	4	Upgraded 3-4	Multiple events	Both frameshift/nonsense & inframe	Oncology	607585	AD, AR	Unknown	-	10/62	Intronic
	5	NM_000051.3(ATM):c.1803-1G>C, p.(?)	ATM	Loss of canonical acceptor	No effect	mRNA splicing analysis on tissue	Blood	No	Yes	Yes	0.25	0	-	NM_000051.3(ATM):r.1803_1827del, p.(Ser601Argfs*5);NM_000051.3(ATM):r.1803_1898del, p.(Asn602_Cys633del)	3	4	Upgraded 3-4	Multiple events	Both frameshift/nonsense & inframe	Oncology	607585	AD, AR	Unknown	-	11/62	Resilient
	6	NM_000051.3(ATM):c.1803-2A>G, p.(?)	ATM	Weaker canonical acceptor, introduction of new donor	ESE gain	mRNA splicing analysis on tissue	Blood	No	Yes	Yes	0.25	0	-	NM_000051.3(ATM):r.1803_1886del, p.(Asn602_Ser629del); NM_000051.3(ATM):r.1803_1827del, p.(Ser601Argfs*5)	3	4	Upgraded 3-4	Multiple events	Both frameshift/nonsense & inframe	Oncology	607585	AD, AR	Unknown	-	11/62	Intronic
	7	NM_000051.3(ATM):c.2921+5G>A, p.(?)	ATM	Loss of canonical donor	No effect	mRNA splicing analysis on tissue	Blood	No	Yes	Yes	0.5	0.5	-	NM_000051.3(ATM):r.2839_2921del, p.(Tyr947Glnfs*9)	3	4	Upgraded 3-4	Exon skipping	Frameshift/nonsense	Oncology	607585	AD, AR	Unknown	-	19/62	Intronic
	8	NM_000051.3(ATM):c.3402+22T>G, p.(?)	ATM	Introduction of new donor, lower than canonical	No effect	mRNA splicing analysis on tissue	Blood	No	No	Yes	NA	NA	-	NA	3	3	No	No effect	NA	Oncology	607585	AD, AR	Unknown	-	23/62	Intronic
	9	NM_000051.3(ATM):c.3994-160T>C, p.(?)	ATM	Loss of non-canonical acceptor	ESE gain	mRNA splicing analysis on tissue	Blood	No	Yes	Yes	0.5	0.5	-	NM_000051.3(ATM):r.3993_3994ins3994-190_3994-79,p.(Ile1332Serfs*11); NM_000051.3(ATM):r.3993_3994ins3994-190_3994-1,p.(Ile1332Serfs*11)	3	4	Upgraded 3-4	Use of alternative SS, inclusion of intron	Frameshift/nonsense	Oncology	607585	AD	Unknown	-	26/62	Intronic
	10	NM_000059.3(BRCA2):c.1069G>T, p.(Glu357*)	BRCA2	No effect	ESE loss	mRNA splicing analysis on tissue	Blood	No	No	Yes	NA	NA	-	NA	4	4	No	No effect	NA	Oncology	600185	AD, AR	Unknown	10/27	-	Vulnerable
	11	NM_000059.3(BRCA2):c.9117+46_9134del, p.(?)	BRCA2	Complex	ESE loss	mRNA splicing analysis on tissue	Fibroblasts	No	Yes	Yes	0.25	0.75	-	NM_000059.4(BRCA2):r.8953+1_9141del, p.(Val2985Aspfs*24)	3	4	Upgraded 3-4	Multiple events	Frameshift/nonsense	Oncology	600185	AD	Unknown	24/27	23/26	Resilient
	12	NM_000059.3(BRCA2):c.9502-20T>G, p.(?)	BRCA2	No effect	ESE gain	mRNA splicing analysis on tissue	Fibroblasts	No	No	Yes	NA	NA	-	NA	3	3	No	No effect	NA	Oncology	600185	AD, AR	Unknown	-	25/26	Resilient
	13	NM_000089.3(COL1A2):c.2403+3A>G, p.(?)	COL1A2	Weaker canonical donor	No effect	mRNA splicing analysis on tissue	Fibroblasts	No	No	Yes	NA	NA	-	NA	3	3	No	No effect	NA	Connective tissue disorder	120160	AD, AR	Inherited	-	39/51	Intronic
	14	NM_000090.3(COL3A1):c.1149+4A>G, p.(?)	COL3A1	Loss of canonical donor	ESE loss	mRNA splicing analysis on tissue	Fibroblasts	No	Yes	Yes	0.25	0	-	NM_000090.3(COL3A1):r.1052_1149del, p.(Glu352_Gly384del)	3	3	No	Exon skipping	Inframe	Connective tissue disorder	120180	AD	Inherited	-	16/50	intronic
	15	NM_000090.3(COL3A1):c.1348-1G>T, p.(?)	COL3A1	Loss of canonical donor	No effect	mRNA splicing analysis on tissue	Fibroblasts	No	Yes	No	0.5	0	-	NM_000090.3(COL3A1):r.1348_1353del, p.(Gly450_Glu451del)	3	4	Upgraded 3-4	Use of alternative SS, exclusion of exon	Inframe	Connective tissue disorder	120180	AD	Unknown	-	19/50	intronic
	16	NM_000093.4(COL5A1):c.4067C>T, p.(Ala1356Val)	COL5A1	No effect	ESE loss	mRNA splicing analysis on tissue	Fibroblasts	No	No	Yes	NA	NA	-	NA	3	3	No	No effect	NA	Cardiovascular	120215	AD	Unknown	51/66	-	not in database
	17	NM_000093.4(COL5A1):c.5024C>A, p.(Ala1675Asp)	COL5A1	Stronger non-canonical acceptor, lower than canonical	ESE change	mRNA splicing analysis on tissue	Fibroblasts	No	No	Yes	NA	NA	-	NA	3	3	No	No effect	NA	Cardiovascular	120215	AD	Unknown	63/66	-	not in database
	18	NM_000097.7(CPOX):c.1277+9A>G, p.(?)	CPOX	Introduction of new donor, lower than canonical	ESE change	mRNA splicing analysis on tissue	Blood	No	Yes	Yes	0.05	0	-	NM_000097.7(CPOX):r.1277_1278ins1277+1_1277+8, p.(Trp427*)	3	3	No	Use of alternative SS, inclusion of intron	Frameshift/nonsense	Immunology	612732	AD, AR	Inherited	-	6/6	intronic
	19	NM_000138.4(FBN1):c.5296+5G>A, p.(?)	FBN1	Weaker canonical donor	ESE gain	mRNA splicing analysis on tissue	Fibroblasts	No	Yes	Yes	0.5	0.5	-	NM_000138.4(FBN1):r.5225_5296del, p.(Glu1743_Asp1766del)	3	4	Upgraded 3-4	Exon skipping	Inframe	Connective tissue disorder	134797	AD	Unknown	-	43/65	Intronic
	20	NM_000138.4(FBN1):c.6288C>T, p.(=)	FBN1	Introduction of new donor, lower than canonical	ESE gain	mRNA splicing analysis on tissue	Fibroblasts	No	No	Yes	NA	NA	-	NA	3	2	Downgraded 3-2	No effect	NA	Connective tissue disorder	134797	AD	Unknown	51/66	-	Resilient
	21	NM_000168.5(GLI3):c.473+5G>C, p.(?)	GLI3	Weaker canonical donor	ESE loss	mRNA splicing analysis on tissue	Fibroblasts	No	Yes	Yes	0.5	0.5	-	NM_000168.5(GLI3):r.368_473del, p.(His123Argfs*58)	3	4	Upgraded 3-4	Exon skipping	Frameshift/nonsense	Polydactyly	165240	AD	De novo	-	4/14	Intronic
	22	NM_000179.3(MSH6):c.3969_4001+52dup, p.(?)	MSH6	Complex	Complex	mRNA splicing analysis on tissue	Blood	No	Yes	Yes	0.5	0.25	-	NM_000179.3(MSH6):r.3802_4001del, p.(Ala1268Glyfs*6)	3	3	No	Exon skipping	Frameshift/nonsense	Oncology	600678	AD, AR	Unknown	-	9/9	Resilient
	23	NM_000197.1(HSD17B3):c.139A>G, p.(Met47Val)	HSD17B3	Introduction of new donor, lower than canonical	ESE change	mRNA splicing analysis on tissue	Fibroblasts	No	No	Yes	NA	NA	-	NA	3	3	No	No effect	NA	NA (external request)	605573	AR	Inherited	1/11	-	Resilient
	24	NM_000203.3(IDUA):c.386-2A>G, p.(?)	IDUA	Loss of canonical acceptor	ESE change	mRNA splicing analysis on tissue	Blood	No	Yes	Not clear	1	1	-	NM_000203.3(IDUA):r.386_493del, p.(Phe130_Gly165del)	5	5	No	Exon skipping	Inframe	NA (external request)	252800	AR	Unknown	-	3/13	Intronic
	25	NM_000214.2(JAG1):c.1156G>A, p.(Gly386Arg)	JAG1	Introduction of new acceptor, comparable to canonical	ESE loss	mRNA splicing analysis on tissue	Blood	No	Yes	Yes	0.5	0	-	NM_000214.2(JAG1):r.1121_1157del, p.(Asn374Argfs*26)	3	5	Upgraded 3-5	Use of alternative SS, exclusion of exon	Frameshift/nonsense	Congenital	601920	AD	Unknown	9/26	-	Resilient
	26	NM_000251.2(MSH2):c.2634G>C, p.(Glu878Asp)	MSH2	Loss of canonical donor	ESE change	mRNA splicing analysis on tissue	Fibroblasts	No	Yes	Yes	0.05	0	-	NM_000251.2(MSH2):r.2634ins2634+1_2634+23,p.(?)	4	5	Upgraded 4-5	Use of alternative SS, inclusion of intron	Not clear	Oncology	609309	AD, AR	Unknown	15/16	-	SpliceSite(Resilient)
	27	NM_000256.3(MYBPC3):c.1224-2A>G, p.(?)	MYBPC3	Introduction of new acceptor, higher than canonical	ESE change	mRNA splicing analysis on tissue	Blood	No	Yes	Yes	0.5	0.25	-	NM_000256.3(MYBPC3):r.1224_1227del, p.(Lys409Thrfs*12)	4	5	Upgraded 4-5	Exon skipping	Frameshift/nonsense	Cardiomyopathy	600958	AD, AR	Unknown	-	13/34	Intronic
	28	NM_000256.3(MYBPC3):c.1897G>A, p.(Glu633Lys)	MYBPC3	Weaker canonical donor	No effect	mRNA splicing analysis on tissue	Blood	No	Yes	Yes	0.25	0	-	NM_000256.3(MYBPC3):r.1897_1897+1ins16, p.(Glu633Aspfs*10)	3	4	Upgraded 3-4	Use of alternative SS, inclusion of intron	Frameshift/nonsense	Cardiomyopathy	600958	AD, AR	Unknown	19/35	-	SpliceSite(Resilient)
	29	NM_000256.3(MYBPC3):c.821+5G>A, p.(?)	MYBPC3	Weaker canonical donor	ESE loss	mRNA splicing analysis on tissue	Blood	No	Yes	Yes	0.25	0.5	-	NM_000256.3(MYBPC3):r.821ins377fs	3	5	Upgraded 3-5	Use of alternative SS, inclusion of intron	Frameshift/nonsense	Cardiomyopathy	600958	AD, AR	Unknown	-	7/34	Intronic
	30	NM_000267.1(NF1):c.1845G>A, p.(=)	NF1	Weaker canonical donor	No effect	mRNA splicing analysis on tissue	Blood	No	Yes	Yes	Not clear	0.5	Fragments were extracted from agarose gel and seperately Sanger sequenced	NM_000267.3(NF1):r.1722_1845del, p.(Ser757Argfs*15); NM_000267.3(NF1):r.1642_1845del, p.(Ala548Lys615del)	3	5	Upgraded 3-5	Exon skipping	Both frameshift/nonsense & inframe	Phakomatosis	613113	AD	Inherited	16/58	-	SpliceSite(Resilient)
	31	NM_000267.1(NF1):c.2337_2339delTACinsCAA, p.(Thr780Lys)	NF1	No effect	ESE loss	mRNA splicing analysis on tissue	Blood	No	No	Yes	NA	NA		NA	3	3	No	No effect	NA	Phakomatosis	613113	AD	Inherited	20/58	-	Resilient
	32	NM_000267.1(NF1):c.288+3A>T, p.(?)	NF1	Weaker canonical donor	ESE change	mRNA splicing analysis on tissue	Blood	No	Yes	Yes	0.25	0.15	-	NM_000267(NF1):r.205_288del, p.(Arg69_Gly96del)	3	4	Upgraded 3-4	Exon skipping	Inframe	Phakomatosis	613113	AD	Unknown	-	3/57	Intronic
	33	NM_000267.3(NF1):c.1642-9A>G, p.(?)	NF1	Introduction of new acceptor, higher than canonical	No effect	mRNA splicing analysis on tissue	Blood	No	Yes	Yes	0.5	0	-	NM_000267.3(NF1):r.1642-1ins1642-8_1642-1, p.(Glu547fs*10); NM_000267.3(NF1):r.1642_1721del, p.(Ala548Leufs*13)	3	5	Upgraded 3-5	Multiple events	Frameshift/nonsense	Phakomatosis	613113	AD	Unknown	-	14/57	Intronic
	34	NM_000267.3(NF1):c.1722-26T>G, p.(?)	NF1	No effect	ESE gain	Minigene exon-trapping system	Plasmid/293T	No	Yes	No	1	0.85	Aberrant splicing for wildtype: 10%	NM_000267.3(NF1):r.1722_1845del, p.(Ser575Argfs*15)	3	4	Upgraded 3-4	Exon skipping	Frameshift/nonsense	Phakomatosis	613113	AD	Unknown	-	15/57	Intronic
	35	NM_000267.3(NF1):c.1845+3A>C, p.(?)	NF1	Weaker canonical donor	ESE gain	mRNA splicing analysis on tissue	Blood	Yes	Yes	Yes	1	0.9	-	NM_000267.3(NF1):r.1722_1845del, p.(Ser575Argfs*15) ; NM_000267.3(NF1):r.1642_1845del, p.(Ala548_Lys615del)	3	4	Upgraded 3-4	Exon skipping	Inframe	Phakomatosis	613113	AD	Unknown	-	16/57	SpliceSite(Resilient)
	36	NM_000267.3(NF1):c.1845+3A>C, p.(?)	NF1	Weaker canonical donor	ESE gain	Minigene exon-trapping system	Plasmid/293T	Yes	Yes	No	1	0.9	Aberrant splicing for wildtype: 10%	NM_000267.3(NF1):r.1722_1845del, p.(Ser575Argfs*15)	3	4	Upgraded 3-4	Exon skipping	Inframe	Phakomatosis	613113	AD	Unknown	-	16/57	SpliceSite(Resilient)
	37	NM_000267.3(NF1):c.2251G>A, p.(Gly751Arg)	NF1	Weaker canonical donor,introduction new acceptor	ESE loss	mRNA splicing analysis on tissue	Fibroblasts	No	Yes	Yes	0.5	0.5	-	NM_000267.3(NF1):r.2002_2251del, p.(Asp668Glufs*9); NM_000267.3(NF1):r.2002_2325del, p.(Asp668_Glu775del)	3	4	Upgraded 3-4	Exon skipping	Both frameshift/nonsense & inframe	Phakomatosis	613113	AD	Unknown	18/58	-	SpliceSite(Resilient)
	38	NM_000267.3(NF1):c.2252G>T, p.(Gly751Val)	NF1	Weaker canonical acceptor, introduction of new donor	ESE loss	mRNA splicing analysis on tissue	Fibroblasts	No	Yes	Yes	Not clear	0.5	Fragments were extracted from agarose gel and seperately Sanger sequenced	NM_000267.3(NF1):r.2252_2325del, p.(Arg752Leufs*17)	3	4	Upgraded 3-4	Exon skipping	Frameshift/nonsense	Phakomatosis	613113	AD	Unknown	19/58	-	SpliceSite(Resilient)
	39	NM_000267.3(NF1):c.2710T>A, p.(Cys904Ser)	NF1	Stronger non-canonical acceptor, stronger than canonical	No effect	mRNA splicing analysis on tissue	Blood	No	Yes	Yes	0.25	0.5	-	NM_000267.3(NF1):r.2707_2850del, p.(Cys904_Val951del)	3	4	Upgraded 3-4	Use of alternative SS, exclusion of exon	Inframe	Phakomatosis	613113	AD	Unknown	21/58	-	Resilient
	40	NM_000267.3(NF1):c.2750T>G, p.(Val917Gly)	NF1	Introduction of new donor, higher than canonical	ESE gain	mRNA splicing analysis on tissue	Blood	Yes	Yes	Yes	0.5	0.5	-	NM_000267.3(NF1):r.2750_2850del, p.Val917Glyfs*5	4	4	No	Use of alternative SS, exclusion of exon	Frameshift/nonsense	Phakomatosis	613113	AD	Unknown	21/58	-	Resilient
	41	NM_000267.3(NF1):c.2750T>G, p.(Val917Gly)	NF1	Introduction of new donor, higher than canonical	ESE gain	Minigene exon-trapping system	Plasmid/293T	Yes	Yes	Yes	1	0.75	-	NM_000267.3(NF1):r.2750_2850del, p.Val917Glyfs*5	4	4	No	Use of alternative SS, exclusion of exon	Frameshift/nonsense	Phakomatosis	613113	AD	Unknown	21/58	-	Resilient
	42	NM_000267.3(NF1):c.3315-3C>G, p.(?)	NF1	Loss of canonical acceptor	Complex	Minigene exon-trapping system	Plasmid/293T	No	Yes	No	0.1	0	-	positive controle voor variant C>T?	5	5	No	Exon skipping	Frameshift/nonsense	Phakomatosis	613113	AD	Unknown	-	25/57	Resilient
	43	NM_000267.3(NF1):c.3315-3C>T, p.(?)	NF1	Loss of canonical acceptor	ESE loss	Minigene exon-trapping system	Plasmid/293T	No	No	Yes	NA	NA	-	NA	3	3	No	No effect	NA	Phakomatosis	613113	AD	Unknown	-	25/57	Resilient
	44	NM_000267.3(NF1):c.3870G>C, p.(Lys1290Asn)	NF1	Loss of canonical donor	ESE loss	mRNA splicing analysis on tissue	Blood	Yes	Yes	Yes	0.25	0	-	NM_000267.3(NF1):r.3870_3871ins3870+1_3870+145, p.(Lys1290Asnfs*18); NM_000267.3(NF1):r.3870_3871ins3870+1_3870+38, p.(Lys1290Asnfs*32); NM_000267.3(NF1):r.3845_3870del, p.(Lys1283Ilefs*22)	3	4	Upgraded 3-4	Multiple events	Frameshift/nonsense	Phakomatosis	613113	AD	Unknown	28/58	-	SpliceSite(Resilient)
	45	NM_000267.3(NF1):c.3870G>C, p.(Lys1290Asn)	NF1	Loss of canonical donor	ESE loss	Minigene exon-trapping system	Plasmid/293T	Yes	Yes	No	0.8	0.8	-	NM_000267.3(NF1):r.3870_3871ins3870+1_3870+145, p.(Lys1290Asnfs*18); NM_000267.3(NF1):r.3870_3871ins3870+1_3870+38, p.(Lys1290Asnfs*32); NM_000267.3(NF1):r.3845_3870del, p.(Lys1283Ilefs*22)	3	4	Upgraded 3-4	Multiple events	Frameshift/nonsense	Phakomatosis	613113	AD	Unknown	28/58	-	SpliceSite(Resilient)
	46	NM_000267.3(NF1):c.4369T>G, p.(Phe1457Val)	NF1	Weaker canonical acceptor	No effect	mRNA splicing analysis on tissue	Blood	No	No	Yes	NA	NA	-	NA	4	4	No	No effect	NA	Phakomatosis	613113	AD	Unknown	34/58	-	SpliceSite(Resilient)
	47	NM_000267.3(NF1):c.4986C>G, p.(Asn1662Lys)	NF1	Introduction of new donor, lower than canonical	ESE change	Minigene exon-trapping system	Plasmid/293T	No	Yes	Yes	0.15	0	-	NM_000267.3(NF1):r.4982_5065del, p.(Cys1661_Asp1689delinsTyr)	3	3	No	No effect	NA	Phakomatosis	613113	AD	Inherited	37/58	-	Resilient
	48	NM_000267.3(NF1):c.586+3A>T, p.(?)	NF1	Weaker canonical donor	No effect	mRNA splicing analysis on tissue	Blood	Yes	Yes	Yes	0.75	0.5	-	NM_000267.3(NF1):r.480_586del, p.(Leu161Asnfs*4)	3	4	Upgraded 3-4	Exon skipping	Frameshift/nonsense	Phakomatosis	613113	AD	Unknown	-	5/57	Intronic
	49	NM_000267.3(NF1):c.586+3A>T, p.(?)	NF1	Weaker canonical donor	No effect	Minigene exon-trapping system	Plasmid/293T	Yes	Yes	Not clear	1	1	-	NM_000267.3(NF1):r.480_586del, p.(Leu161Asnfs*4)	3	4	Upgraded 3-4	Exon skipping	Frameshift/nonsense	Phakomatosis	613113	AD	Unknown	-	5/57	Intronic
	50	NM_000267.3(NF1):c.5943G>C, p.(Gln1981His)	NF1	Loss of canonical donor	ESE gain	mRNA splicing analysis on tissue	Blood	Yes	Yes	Yes	0.05	0	-	NM_000267.3(NF1):r.5940_5943del, p.(Gln1981Leufs*9)	3	4	Upgraded 3-4	Use of alternative SS, exclusion of exon	Frameshift/nonsense	Phakomatosis	613113	AD	Unknown	40/58	-	SpliceSite(Resilient)
	51	NM_000267.3(NF1):c.5943G>C, p.(Gln1981His)	NF1	Loss of canonical donor	ESE gain	Minigene exon-trapping system	Plasmid/293T	Yes	Yes	No	0.5	1	Aberrant splicing for wildtype: 10%	Not clear	3	4	Upgraded 3-4	Use of alternative SS, exclusion of exon	Frameshift/nonsense	Phakomatosis	613113	AD	Unknown	40/58	-	SpliceSite(Resilient)
	52	NM_000267.3(NF1):c.6085G>T, p.(Val2029Phe)	NF1	Weaker canonical acceptor, introduction of new donor	ESE loss	mRNA splicing analysis on tissue	Blood	No	Yes	Yes	1	0.75	-	NM_000267.3(NF1):r.6085_6364del, p.(Val2029Lysfs*7)	3	5	Upgraded 3-5	Exon skipping	Frameshift/nonsense	Phakomatosis	613113	AD	Inherited	42/58	-	SpliceSite(Vulnerable)
	53	NM_000267.3(NF1):c.6317_6340del, p.(Ile2106_Cys2113del)	NF1	Complex	ESE change	Minigene exon-trapping system	Plasmid/293T	No	No	Yes	NA	NA	-	NA	3	3	No	No effect	NA	Phakomatosis	613113	AD	Unknown	42/58	-	Vulnerable
	54	NM_000267.3(NF1):c.6365-3C>G, p.(?)	NF1	Introduction of new acceptor, higher than canonical	ESE loss	mRNA splicing analysis on tissue	Blood	No	Yes	Yes	0.25	0.1	-	NM_000267.3(NF1):r.6364_6365ins6365-1_6365-2, p.(Glu2123Lysfs*7); NM_000267.3(NF1):r.6365_6479del, p.(Glu2122Valfs*19)	3	4	Upgraded 3-4	Use of alternative SS, inclusion of intron	Frameshift/nonsense	Phakomatosis	613113	AD	Unknown	-	42/57	Intronic
	55	NM_000267.3(NF1):c.7011A>G, p.(=)	NF1	Introduction of new donor, lower than canonical	ESE gain	mRNA splicing analysis on tissue	Blood	No	No	Yes	NA	NA	-	NA	3	3	No	No effect	NA	Phakomatosis	613113	AD	Inherited	48/58	-	Resilient
	56	NM_000267.3(NF1):c.8300C>T, p.(Ser2767Phe)	NF1	Stronger non-canonical acceptor	ESE loss	Minigene exon-trapping system	Plasmid/293T	No	No	Yes	NA	NA	-	NA	3	3	No	No effect	NA	Phakomatosis	613113	AD	Unknown	57/58	-	Resilient
	57	NM_000302.4(PLOD1):c.1650G>A, p.(=)	PLOD1	Weaker canonical donor	ESE change	mRNA splicing analysis on tissue	Fibroblasts	No	Yes	Yes	0.25	0.1	-	NM_000302.4(PLOD1):r.1585_1650del, p.(Asp529_Thr550del)	3	3	No	Exon skipping	Inframe	Cardiovascular	153454	AR	Unknown	15/19	-	Resilient
	58	NM_000314.4(PTEN):c.101C>G, p.(Ala34Gly)	PTEN	Introduction of new donor, lower than canonical	ESE gain	mRNA splicing analysis on tissue	Blood	No	No	Yes	NA	NA	-	NA	3	3	No	No effect	NA	Oncology	601728	AD	Unknown	2/9	-	Vulnerable
	59	NM_000368.4(TSC1):c.2042-5A>G, p.(?)	TSC1	Introduction of new acceptor, higher than canonical	ESE gain	mRNA splicing analysis on tissue	Blood	No	Yes	Yes	0.5	0.25	-	NM_000368.4(TSC1):r.2042_2208del, p.(Gly681Glufs*17); NM_000368.4(TSC1):r.2041_2042ins2042-4_2042-1, p.(Gly681Valfs*7)	3	4	Upgraded 3-4	Multiple events	Frameshift/nonsense	Phakomatosis	605284	AD	Unknown	-	16/22	Intronic
	60	NM_000368.4(TSC1):c.664-15A>G, p.(?)	TSC1	Introduction of new acceptor, comparable to canonical	ESE gain	mRNA splicing analysis on tissue	Blood	Yes	Yes	Yes	0.25	0.25	-	NM_000368.4(TSC1):r.664_665ins664-15_664-1, p.(Pro222Valfs8)	3	4	Upgraded 3-4	Multiple events	Both frameshift/nonsense & inframe	Phakomatosis	605284	AD	Unknown	-	7/22	Intronic
	61	NM_000368.4(TSC1):c.664-15A>G, p.(?)	TSC1	Introduction of new acceptor, comparable to canonical	ESE gain	Minigene exon-trapping system	Plasmid/293T	Yes	Yes	No	0.2	0	-	NM_000368.4(TSC1):r.664_665ins664-15_664-1, p.(Pro222Valfs8)	3	4	Upgraded 3-4	Multiple events	Both frameshift/nonsense & inframe	Phakomatosis	605284	AD	Unknown	-	7/22	Intronic
	62	NM_000368.5(TSC1):c.2626-90A>G, p.(?)	TSC1	Introduction of new acceptor, lower than canonical	ESE change	mRNA splicing analysis on tissue	Blood	No	No	Yes	NA	NA	-	NA	3	3	No	No effect	NA	Phakomatosis	605284	AD	Unknown	-	20/22	Intronic
	63	NM_000368.5(TSC1):c.913+21T>G, p.(?)	TSC1	Introduction of new donor, higher than canonical	ESE gain	mRNA splicing analysis on tissue	Fibroblasts	No	Yes	Yes	0.5	0.25	-	NM_000368.5(TSC1):r.913_914ins913+1_913+16, p.(Cys915Lysfs*39).	3	4	Upgraded 3-4	Use of alternative SS, inclusion of intron	Frameshift/nonsense	Phakomatosis	605284	AD	Unknown	-	9/22	Intronic
	64	NM_000430.3(PAFAH1B1):c.33-3C>T, p.(?)	PAFAH1B1	No effect	No effect	mRNA splicing analysis on tissue	Fibroblasts	No	Yes	Yes	0.25	0.5	-	NM_000430.3(PAFAH1B1):r.33_117del, p.(Asn12Metfs*4)	3	4	Upgraded 3-4	Exon skipping	Frameshift/nonsense	Neurodevelopmental disorder	601545	AD	De novo	-	2/10	Intronic
	65	NM_000462.3(UBE3A):c.1618-2A>C, p.(?)	UBE3A	Loss of canonical acceptor	ESE change	mRNA splicing analysis on tissue	Blood	No	Yes	Yes	0.25	0	-	NM_000462(UBE3A):r.1618_1621del, p.(Leu540Argfs*2)	3	4	Upgraded 3-4	Use of alternative SS, exclusion of exon	Frameshift/nonsense	Neurodevelopmental disorder	601623	AD	De novo	-	6/12	Intronic
	66	NM_000540.3(RYR1):c.10348-6C>G, p.(?)	RYR1	Loss of canonical acceptor	ESE loss	Minigene exon-trapping system	Plasmid/293T	No	Yes	No	0	0.25	-	NM_000540.3(RYR1):r.10347_10348ins10347+1_10348-1, p.(Asn3450Valfs*55)	3	4	Upgraded 3-4	Use of alternative SS, inclusion of intron	Frameshift/nonsense	Myopathy	180901	AD, AR	Inherited	-	68/105	Intronic
	67	NM_000540.3(RYR1):c.7028-10G>A, p.(?)	RYR1	Introduction of new acceptor, higher than canonical	ESE gain	Minigene exon-trapping system	Plasmid/293T	No	Yes	No	0	0.25	-	NM_000540.3(RYR1):r.7027_7028ins7028-8_7028-1, p.(Glu2344Glnfs*87)	3	4	Upgraded 3-4	Use of alternative SS, inclusion of intron	Frameshift/nonsense	Myopathy	180901	AD, AR	Inherited	-	43/105	Intronic
	68	NM_000548.3(TSC2):c.1033_1035delinsTTA, p.(=)	TSC2	Introduction of new donor, lower than canonical	ESE loss	mRNA splicing analysis on tissue	Blood	Yes	Yes	Yes	0.5	0.5	-	NM_000548(TSC2):r.976_1119del, p.(Ala326_Gln373del)	3	3	No	Use of alternative SS, exclusion of exon	Inframe	Phakomatosis	191092	AD	Unknown	11/42	-	Resilient
	69	NM_000548.3(TSC2):c.1033_1035delinsTTA, p.(=)	TSC2	Introduction of new donor, lower than canonical	ESE loss	Minigene exon-trapping system	Plasmid/293T	Yes	Yes	Yes	0.9	0.25	Aberrant splicing for wildtype: 90%	NM_000548(TSC2):r.976_1119del, p.(Ala326_Gln373del)	3	3	No	Use of alternative SS, exclusion of exon	Inframe	Phakomatosis	191092	AD	Unknown	11/42	-	Resilient
	70	NM_000548.3(TSC2):c.152A>C, p.(Glu51Ala)	TSC2	No effect	No effect	Minigene exon-trapping system	Plasmid/293T	No	No	Yes	NA	NA	-	NA	3	3	No	No effect	NA	Phakomatosis	191092	AD	Unknown	3/42	-	Resilient
	71	NM_000548.3(TSC2):c.1717-785_1717-784delAG, p.(?)	TSC2	No effect	ESE change	mRNA splicing analysis on tissue	Blood	No	No	Yes	NA	NA	-	NA	3	3	No	No effect	NA	Phakomatosis	191092	AD	Unknown	-	16/41	intronic
	72	NM_000548.3(TSC2):c.1947-23A>G, p.(?)	TSC2	No effect	ESE loss	mRNA splicing analysis on tissue	Fibroblasts	No	Yes	Not clear	0.95	0.2	-	NM_000548.5(TSC2):r.1947-2002del, p.(Glu650Alafs*34)	3	5	Upgraded 3-5	Use of alternative SS, exclusion of exon	Frameshift/nonsense	Phakomatosis	191092	AD	Unknown	-	18/41	intronic
	73	NM_000548.3(TSC2):c.226-6T>G, p.(?)	TSC2	Weaker canonical acceptor	ESE change	mRNA splicing analysis on tissue	Blood	No	Yes	Yes	0.5	0.5	-	NM_000548(TSC2):r.226_336del, p.(His76_Gln112del)	3	4	Upgraded 3-4	Exon skipping	Inframe	NA (external request)	191092	AD	Unknown	-	3/41	Intronic
	74	NM_000548.3(TSC2):c.2838-125C>A, p.(?)	TSC2	Introduction of new acceptor, higher than canonical	ESE change	mRNA splicing analysis on tissue	Blood	No	Yes	Yes	1	1	-	NM_000548.3(TSC2):r.2838-123_2838-1ins123, p.(Leu947Glyfs*5)	3	3	No	Use of alternative SS, inclusion of intron	Frameshift/nonsense	Phakomatosis	191092	AD	Unknown	-	25/41	intronic
	75	NM_000548.3(TSC2):c.-29-4A>C, p.(?)	TSC2	Loss of canonical acceptor	Complex	mRNA splicing analysis on tissue	Blood	Yes	Yes	Yes	0.25	0.25	-	NM_000548.3(TSC2):r.-29_138del, p.(Met1?)	3	3	No	Multiple events	Other	Phakomatosis	191092	AD	Unknown	-	1/41	Intronic
	76	NM_000548.3(TSC2):c.-29-4A>C, p.(?)	TSC2	Loss of canonical acceptor	Complex	Minigene exon-trapping system	Plasmid/293T	Yes	Yes	Yes	0.25	0.25	-	NM_000548.3(TSC2):r.-29_138del, p.(Met1?)	3	3	No	Multiple events	Other	Phakomatosis	191092	AD	Unknown	-	1/41	Intronic
	77	NM_000548.3(TSC2):c.2967-460G>A, p.(?)	TSC2	Introduction of new donor and acceptor	Complex	mRNA splicing analysis on tissue	Blood	No	Yes	Yes	0.75	1	-	NM_000548(TSC2):r.2966ins2967-458_2967- 263, p.(Ser989Argfs*82)	3	3	No	Use of alternative SS, inclusion of intron	Frameshift/nonsense	Phakomatosis	191092	AD	Inherited	-	26/41	intronic
	78	NM_000548.3(TSC2):c.599+4A>G, p.(?)	TSC2	Loss of canonical donor	ESE loss	mRNA splicing analysis on tissue	Blood	No	Yes	Yes	0.5	0.4	-	NM_000548(TSC2):r.482_599del, p.(Ala161Glyfs*2)	3	4	Upgraded 3-4	Use of alternative SS, exclusion of exon	Frameshift/nonsense	Phakomatosis	191092	AD	Unknown	-	6/41	Intronic
	79	NM_000548.5(TSC2):c.3879G>A, p.(Trp1293*)	TSC2	Stronger canonical donor	ESE change	mRNA splicing analysis on tissue	Blood	No	No	Yes	NA	NA	-	NA	3	3	No	No effect	NA	Phakomatosis	191092	AD	Unknown	32/42	-	Alternative
	80	NM_000548.5(TSC2):c.700G>C, p.(Glu234Gln)	TSC2	No effect	Complex	Minigene exon-trapping system	Plasmid/293T	No	No	Yes	NA	NA	-	NA	3	3	No	No effect	NA	Phakomatosis	191092	AD	Unknown	8/42	-	Resilient
	81	NM_000969.3(RPL5):c.333T>C, p.(Asn111=)	RPL5	Introduction of new donor, lower than canonical	ESE gain	mRNA splicing analysis on tissue	Blood	No	No	Yes	NA	NA	-	NA	3	2	Downgraded 3-2	No effect	NA	NA (external request)	603634	AD	De novo	5/8	-	Resilient
	82	NM_001009944.2(PKD1):c.5830G>A, p.(Gly1944Arg)	PKD1	Introduction of new donor, higher than canonical	ESE loss	mRNA splicing analysis on tissue	Cord blood	No	No	Yes	NA	NA	-	NA	3	3	No	No effect	NA	Renal abnormalities	601313	AD	Inherited	15/46	-	Resilient
	83	NM_001029896.1(WDR45):c.147C>T, p.(=)	WDR45	Introduction of new donor, higher than canonical	ESE gain	mRNA splicing analysis on tissue	Blood	No	Yes	Yes	0.25	0.25	-	NM_001029896.1(WDR45):r.131_235del, p.(Asp44_Ser78del)	3	4	Upgraded 3-4	Exon skipping	Inframe	Neurodegenerative disorder	300526	XLD	de novo	4/11	-	Vulnerable
	84	NM_001039348.2(EFEMP1):c.81+1G>A, p.(?)	EFEMP1	Loss of canonical donor	ESE change	mRNA splicing analysis on tissue	Fibroblasts	No	Yes	Yes	0.5	0.15	-	NM_001039348.2(EFEMP1):r.-7_81del; p.(Met1?)	3	4	Upgraded 3-4	Exon skipping	Other	Connective tissue disorder	601548	AR	Inherited	-	3/11	intronic
	85	NM_001039590.3(USP9X):c.6435+4A>G, p.(?)	USP9X	Weaker canonical donor	No effect	mRNA splicing analysis on tissue	Blood	No	Yes	Yes	0.1	0.1	-	NM_001039590.3(USP9X):r.6250_6435del, p.(Val2084_Gln2145del)	3	3	No	Use of alternative SS, exclusion of exon	Inframe	NA (external request)	300072	XLD, XLR	Unknown	-	37/44	Intronic
	86	NM_001040113.1(MYH11):c.1423-12C>G, p.(?)	MYH11	Weaker canonical acceptor	ESE change	mRNA splicing analysis on tissue	Fibroblasts	No	No	Yes	NA	NA	-	NA	3	3	No	No effect	NA	Cardiovascular	160745	AD, AR	Unknown	-	12/40	Intronic
	87	NM_001042492.2(NF1):c.4170_4173del, p.(Ser1391Trpfs*14)	NF1	Introduction of new donor, higher than canonical	No effect	mRNA splicing analysis on tissue	Blood	Yes	Yes	Yes	0.25	0	-	NM_000267.3(NF1):r.4170_4173del, p.(Ser1391Trpfs*14)	3	4	Upgraded 3-4	Use of alternative SS, exclusion of exon	Frameshift/nonsense	Phakomatosis	613113	AD	Unknown	31/58	-	SpliceSite(Alternative)
	88	NM_001042492.2(NF1):c.4170_4173del, p.(Ser1391Trpfs*14)	NF1	Introduction of new donor, higher than canonical	No effect	Minigene exon-trapping system	Plasmid/293T	Yes	Yes	Yes	0.25	0.5	-	NM_000267.3(NF1):r.4170_4173del, p.(Ser1391Trpfs*14)	3	4	Upgraded 3-4	Use of alternative SS, exclusion of exon	Frameshift/nonsense	Phakomatosis	613113	AD	Unknown	31/58	-	SpliceSite(Alternative)
	89	NM_001070.4(TUBG1):c.50-3C>A, p.(?)	TUBG1	Weaker canonical acceptor	ESE change	mRNA splicing analysis on tissue	Fibroblasts	No	No	Yes	NA	NA	-	NA	3	3	No	No effect	NA	NA (external request)	191135	AD	Unknown	-	1/10	Intronic
	90	NM_001077350.2(NPRL3):c.319-2A>G, p.(?)	NPRL3	Loss of canonical acceptor	ESE loss	mRNA splicing analysis on tissue	Blood	No	Yes	Yes	0.25	0.5	-	NM_001077350.2(NPRL3):r.319_393del, p.(Ile107_Arg131del)	3	3	No	Use of alternative SS, exclusion of exon	Inframe	NA (external request)	600928	AD	Unknown	-	4/13	Intronic
	91	NM_001077653.2(TBX20):c.1002A>T, p.(=)	TBX20	No effect	No effect	mRNA splicing analysis on tissue	Fibroblasts	No	No	Yes	NA	NA	-	NA	3	2	Downgraded 3-2	No effect	NA	Cardiomyopathy	606061	NA	Unknown	7/8	-	SpliceSite(Resilient)
	92	NM_001080522.2(CC2D2A):c.3976-3C>A, p.(?)	CC2D2A	Weaker canonical acceptor	ESE loss	mRNA splicing analysis on tissue	Fibroblasts	No	Yes	Yes	0.95	1	-	NM_001080522.2(CC2D2A):r.3976_4065 del, p.(Glu1326_Asp1355del)	3	4	Upgraded 3-4	Exon skipping	Inframe	Neurodevelopmental disorder	612013	AR	Inherited	-	30/36	Intronic
	93	NM_001081550.1(THOC2):c.4754+1A>G, p.(?)	THOC2	No effect	No effect	mRNA splicing analysis on tissue	Blood	No	Yes	Not clear	0.05	0	-	NM_001081550.1(THOC2):r.4757_4763del, p.(His1586Profs*14)	3	3	No	U12-U2 switch	Frameshift/nonsense	Neurodevelopmental disorder	300395	XL	Unknown	-	37/38	SpliceSite(Resilient)
	94	NM_001110556.1(FLNA):c.5217+5G>C, p.(?)	FLNA	Weaker canonical donor	ESE loss	mRNA splicing analysis on tissue	Blood	No	No	Yes	NA	NA	-	NA	3	3	No	No effect	NA	Cardiomyopathy	300017	XLD, XLR	Inherited	-	31/47	intronic
	95	NM_001135599.3(TGFB2):c.831A>G, p.(=)	TGFB2	Introduction of new donor, lower than canonical	ESE gain	mRNA splicing analysis on tissue	Fibroblasts	No	No	Yes	NA	NA	-	NA	3	1	Downgraded 3-1	No effect	NA	Cardiovascular	190220	AD	Inherited	4/7	-	Resilient
	96	NM_001145408.1(NONO):c.944-6T>G, p.(?)	NONO	No effect	No effect	mRNA splicing analysis on tissue	Blood	No	No	Yes	NA	NA	-	NA	3	3	No	No effect	NA	NA (external request)	300084	XL	Unknown	-	7/11	Intronic
	97	NM_001145661.1(GATA2):c.1143+5G>A, p.(?)	GATA2	Weaker canonical donor	No effect	mRNA splicing analysis on tissue	Fibroblasts	No	Yes	Yes	0.1	0.5	-	NM_001145661.1(GATA2):r.1018_1143del, p.(Ser340_Asn381del); NM_001145661.1(GATA2):r.1143_1144ins1143+1_1143+64, p.(Asn383Serfs*21)	3	4	Upgraded 3-4	Multiple events	Both frameshift/nonsense & inframe	Hematology	137295	AD	Inherited	-	5/5	Resilient
	98	NM_001164179.1(ENTPD1):c.146A>G, p.(Tyr49Cys)	ENTPD1	No effect	No effect	Minigene exon-trapping system	Plasmid/293T	No	No	Yes	NA	NA	-	NA	3	3	No	No effect	NA	Neurodevelopmental disorder	601752	AR	Inherited	3/10	-	SpliceSite(Resilient)
	99	NM_001166111.1(PNPLA6):c.1635+10_1635+18delinsGT, p.(?)	PNPLA6	Introduction of new donor, lower than canonical	ESE loss	mRNA splicing analysis on tissue	Blood	No	Yes	Yes	0.25	0	-	NM_001166111.1(PNPLA6):r.1558_1635del, p.(Asp520_Gln545del)	3	4	Upgraded 3-4	Exon skipping	Inframe	NA (external request)	603197	AR	Unknown	-	13/31	Intronic
	100	NM_001167.3(XIAP):c.1099+1G>A, p.(?)	XIAP	Loss of canonical donor	No effect	mRNA splicing analysis on tissue	Blood	No	Yes	No	1	1	-	NM_001167.3(XIAP):r.1057_1099del, p.(Val353Metfs*26); NM_001167.3(XIAP):r.1057_1237del, p.(Val353Ilefs*2); NM_001167.3(XIAP):r.1057_1300del, p.(Val353Argfs*8)	5	5	No	Exon skipping	Frameshift/nonsense	Immunology	300079	XLR	Inherited	-	5/6	intronic
	101	NM_001193466.1(KANSL1):c.2725-6T>C, p.(?)	KANSL1	Weaker canonical acceptor	ESE gain	mRNA splicing analysis on tissue	Blood	No	No	Yes	NA	NA	-	NA	3	3	No	No effect	NA	Neurodevelopmental disorder	612452	AD	Inherited	-	12/14	Resilient
	102	NM_001197104.1(KMT2A):c.8387G>T, p.(Gly2796Val)	KMT2A	Introduction of new donor, comparable to canonical	ESE change	mRNA splicing analysis on tissue	Fibroblasts	No	No	Yes	NA	NA	-	NA	3	3	No	No effect	NA	Neurodevelopmental disorder	159555	AD	Unknown	27/36	-	Resilient
	103	NM_001267550.1(TTN):c.105134A>G, p.(Asp35045Gly)	TTN	Introduction of new donor, lower than canonical	ESE loss	mRNA splicing analysis on tissue	Fibroblasts	No	No	Yes	NA	NA	-	NA	3	3	No	No effect	NA	Cardiomyopathy	188840	AD, AR	Inherited	358/363	-	Resilient
	104	NM_001270399.1(TUBA1A):c.78G>A, p.(Leu26Leu)	TUBA1A	Introduction of new acceptor, lower than canonical	ESE change	mRNA splicing analysis on tissue	Fibroblasts	No	No	Yes	NA	NA	-	NA	3	2	Downgraded 3-2	No effect	NA	NA (external request)	602529	AD	Unknown	2/4	-	Resilient
	105	NM_001271938.2(MEGF8):c.6395G>A, p.(Arg2132Gln)	MEGF8	Introduction of new acceptor, comparable to canonical	ESE loss	mRNA splicing analysis on tissue	Fibroblasts	No	No	Yes	NA	NA	-	NA	3	3	No	No effect	NA	NA (external request)	604267	AR	Unknown	36/42	-	Resilient
	106	NM_001286581.1(PHRF1):c.2261_2267dup, p.(His756Glnfs*22)	PHRF1	No effect	ESE change	mRNA splicing analysis on tissue	Fibroblasts	No	No	Yes	NA	NA	-	NA	3	3	No	No effect	NA	Connective tissue disorder	611780	NA	De novo	14/18	-	Resilient
	107	NM_001288653.1(CLTC):c.381G>A, p.(=)	CLTC	Introduction of new acceptor, comparable to canonical	ESE change	mRNA splicing analysis on tissue	Blood	No	Yes	Yes	0.5	0.5	-	NM_001288653.1(CLTC):r.250+1_370del, p.(Ala84_Thr123del)	3	4	Upgraded 3-4	Use of alternative SS, exclusion of exon	Inframe	Neurodevelopmental disorder	118955	AD	De novo	3/32	-	Resilient
	108	NM_001322014.1(PMS2):c.269C>G, p.(Ser90Cys)	PMS2	Introduction of new donor, higher than canonical	No effect	mRNA splicing analysis on tissue	Fibroblasts	No	No	Yes	NA	NA	-	NA	3	3	No	No effect	NA	Oncology	600259	AD	Unknown	4/15	-	Vulnerable
	109	NM_001352262.1(FUZ):c.851G>C, p.(Arg284Pro)	FUZ	No effect	ESE change	mRNA splicing analysis on tissue	Blood	No	No	Yes	NA	NA	-	NA	3	3	No	No effect	NA	Craniosynosthosis	610622	AD	Inherited	8/11	-	Vulnerable
	110	NM_001354975.1(XPA):c.605A>G p.(His202Arg)	XPA	Introduction of new donor, higher than canonical	No effect	mRNA splicing analysis on tissue	Fibroblasts	No	No	Yes	NA	NA	-	NA	3	3	No	No effect	NA	NA (external request)	611153	AR	Unknown			Vulnerable
	111	NM_001356.4(DDX3X):c.1023C>T, p.(=)	DDX3X	Introduction of new donor, higher than canonical	ESE change	mRNA splicing analysis on tissue	Blood	No	Yes	Yes	0.05	0	-	NM_001356.4(DDX3X):r.1022_1025delguaa, p.(Cys341Tyrfs*5)	3	4	Upgraded 3-4	Use of alternative SS, exclusion of exon	Inframe	NA (external request)	300160	XLD, XLR	Unknown	10/17	-	SpliceSite(Resilient)
	112	NM_001362878.1(ERLIN2):c.557+74_557+78del, p.(?)	ERLIN2	Stronger non-canonical acceptor, stronger than canonical	No effect	mRNA splicing analysis on tissue	Fibroblasts	No	Yes	Yes	0.5	0.75	-	NM_001362878.1(ERLIN2):r.557+1_557+70ins, p.(Met186fs*1)	3	4	Upgraded 3-4	Use of alternative SS, inclusion of intron	Frameshift/nonsense	Neurodevelopmental disorder	611605	AR	Inherited	-	8/11	Intronic
	113	NM_001370259.2(MEN1):c.1158C>T, p.(=)	MEN1	Introduction of new donor, higher than canonical	ESE change	mRNA splicing analysis on tissue	Blood	No	Yes	Yes	0.5	0	-	NM_001370259.2(MEN1):r.1157_1185del, p.(Glu387Hisfs*12)	3	4	Upgraded 3-4	Use of alternative SS, exclusion of exon	Frameshift/nonsense	Oncology	613733	AD	Unknown	8/10	-	Resilient
	114	NM_001379.3(DNMT1):c.80+1G>A, p.(?)	DNMT1	Loss of canonical donor	ESE change	mRNA splicing analysis on tissue	Blood	No	Yes	Yes	0.25	1	-	NM_001379.3(DNMT1):r.80_80+1insauag, p.(Arg27*)	3	3	No	Use of alternative SS, inclusion of intron	Frameshift/nonsense	NA (external request)	126375	AD	Unknown	-	1/40	Intronic
	115	NM_001458.4(FLNC):c.1813+2T>C, p.(?)	FLNC	Weaker canonical donor	ESE loss	mRNA splicing analysis on tissue	Fibroblasts	No	Yes	Yes	0.25	0.1	-	NM_001458.4(FLNC):r.1677_1813del, p.(Ser559Argfs*15)	4	5	Upgraded 4-5	Multiple events	Frameshift/nonsense	Cardiomyopathy	102565	AD	Unknown	-	11/47	Intronic
	116	NM_001493.2(GDI1):c.399C>T, p.(=)	GDI1	Introduction of new donor, higher than canonical	ESE gain	mRNA splicing analysis on tissue	Blood	No	No	Yes	NA	NA	-	NA	3	3	No	No effect	NA	Neurodevelopmental disorder	300104	XLD	Inherited	5/11	-	Resilient
	117	NM_001830.3(CLCN4):c.1389G>A, p.(=)	CLCN4	Weaker canonical donor	No effect	mRNA splicing analysis on tissue	Blood	No	Yes	Yes	1	0.5	-	NM_001830.3(CLCN4):r.846_1389del, p.(Val282_Lys463del)	3	4	Upgraded 3-4	Multiple events	Both frameshift/nonsense & inframe	Neurodevelopmental disorder	302910	XLD	Inherited	9/13	-	SpliceSite(Resilient)
	118	NM_001848.2(COL6A1):c.904-10G>A, p.(?)	COL6A1	Introduction of new acceptor, higher than canonical	ESE loss	mRNA splicing analysis on tissue	Fibroblasts	No	Yes	Yes	0.25	0.5	-	NM_001848.2(COL6A1):r904_930del, p.(Glu302_Gly310del)	3	5	Upgraded 3-5	Exon skipping	Inframe	Myopathy	120220	AD, AR	De novo	-	10/34	Intronic
	119	NM_001999.3(FBN2):c.2940C>T, p.(=)	FBN2	Introduction of new donor, lower than canonical	ESE change	mRNA splicing analysis on tissue	Blood	No	No	Yes	NA	NA	-	NA	3	2	Downgraded 3-2	No effect	NA	Cardiovascular	612570	AD	Inherited	23/65	-	Resilient
	120	NM_001999.3(FBN2):c.7841-3C>T, p.(?)	FBN2	Weaker canonical acceptor	ESE loss	mRNA splicing analysis on tissue	Blood	No	No	Yes	NA	NA	-	NA	3	3	No	No effect	NA	Cardiovascular	612570	AD	Unknown	-	61/64	intronic
	121	NM_002449.4(MSX2):c.379+5G>T, p.(?)	MSX2	Weaker canonical donor	ESE loss	mRNA splicing analysis on tissue	Amniocytes	No	Yes	Yes	0.25	0	-	NM_002449.4(MSX2):r.379_380ins379-1_379- 29, p.(Arg127Serfs*8)	3	4	Upgraded 3-4	Use of alternative SS, inclusion of intron	Frameshift/nonsense	NA (external request)	123101	AD	Unknown	-	1/1	Alternative
	122	NM_002471.3(MYH6):c.5661G>A, p.(=)	MYH6	Loss of canonical donor	No effect	Minigene exon-trapping system	Plasmid/293T	No	No	Yes	NA	NA	-	NA	3	2	Downgraded 3-2	No effect	NA	Cardiovascular	160710	AD	Unknown	37/39	-	SpliceSite(Resilient)
	123	NM_002472.2(MYH8):c.3254+1G>A, p.(?)	MYH8	Loss of canonical donor	ESE loss	Minigene exon-trapping system	Plasmid/293T	No	Yes	Not clear	1	1	-	NM_002472.2(MYH8):r.3254_3255ins86, p.(Lys1086*)	3	3	No	Use of alternative SS, inclusion of intron	Frameshift/nonsense	Neurodevelopmental disorder	160741	AD	Inherited	-	25/39	Intronic
	124	NM_002661.5(PLCG2):c.3514A>G, p.(Ser1172Gly)	PLCG2	Introduction of new donor, lower than canonical	ESE loss	mRNA splicing analysis on tissue	Blood	No	No	Yes	NA	NA	-	NA	3	3	No	No effect	NA	Immunology	614468	AD	Inherited	31/33	-	Resilient
	125	NM_003042.3(SLC6A1):c.1325G>T, p.(Gly442Val)	SLC6A1	Weaker canonical acceptor, introduction of new donor	ESE change	Minigene exon-trapping system	Plasmid/293T	No	No	Yes	NA	NA	-	NA	3	3	No	No effect	NA	Neurodevelopmental disorder	137165	AD	De novo	13/16	-	SpliceSite(Vulnerable)
	126	NM_003073.5(SMARCB1):c.500+7A>G, p.(?)	SMARCB1	No effect	ESE loss	mRNA splicing analysis on tissue	Blood	Yes	Yes	Yes	0.05	0.05	-	NM_003073.5(SMARCB1):r.500_501insgu, p.(Cys167Trpfs*2)	2	3	No	Use of alternative SS, inclusion of intron	Frameshift/nonsense	Oncology	601607	AD	Unknown	-	4/8	Alternative
	127	NM_003073.5(SMARCB1):c.500+7A>G, p.(?)	SMARCB1	No effect	ESE loss	Minigene exon-trapping system	Plasmid/293T	Yes	Yes	Yes	0.5	0	-	NM_003073.5(SMARCB1):r.500_501insgu, p.(Cys167Trpfs*2)	2	3	No	Use of alternative SS, inclusion of intron	Frameshift/nonsense	Oncology	601607	AD	Unknown	-	4/8	Alternative
	128	NM_003105.5(SORL1):c.4369+5G>A, p.(?)	SORL1	Weaker canonical donor,introduction new acceptor	ESE gain	mRNA splicing analysis on tissue	Blood	Yes	Yes	Yes	0.05	0.05	-	NM_003105.5(SORL1):r.4214_4369del, p.(Asp1405_Leu1456del); NM_003105.5(SORL1):r.4369_4370insgugaauucuggcccag, p.(Ala1457Glyfs*21)	3	3	No	Multiple events	Both frameshift/nonsense & inframe	Neurodegenerative disorder	602005	NA	Unknown	-	31/47	intronic
	129	NM_003105.5(SORL1):c.4369+5G>A, p.(?)	SORL1	Weaker canonical donor,introduction new acceptor	ESE gain	Minigene exon-trapping system	Plasmid/293T	Yes	Yes	Yes	1	1	-	NM_003105.5(SORL1):r.4214_4369del, p.(Asp1405_Leu1456del); NM_003105.5(SORL1):r.4369_4370insgugaauucuggcccag, p.(Ala1457Glyfs*21)	3	3	No	Multiple events	Both frameshift/nonsense & inframe	Neurodegenerative disorder	602005	NA	Unknown	-	31/47	intronic
	130	NM_003184.3(TAF2):c.2558+691G>C, p.(?)	TAF2	Weaker non-canonical acceptor	ESE loss	Minigene exon-trapping system	Plasmid/293T	No	Yes	Yes	0.1	0	-	NM_003184.3(TAF2):r.2558_2559ins2558+643_2558+807, p.(Ser253Profs*23)	3	3	No	Pseudoexon	Frameshift/nonsense	NA (external request)	604912	AR	Unknown	-	19/25	Intronic
	131	NM_003227.3(TFR2):c.1473G>A, p.(=)	TFR2	Loss of canonical donor	ESE loss	mRNA splicing analysis on tissue	Blood	No	No	No	NA	NA	-	NA	3	3	No	No effect	NA	Liver disease	604720	AR	Inherited	12/19	-	SpliceSite(Resilient)
	132	NM_003239.4(TGFB3):c.232delG, p.(Glu78Serfs*33)	TGFB3	No effect	ESE gain	mRNA splicing analysis on tissue	Blood	No	No	No	NA	NA	-	NA	5	5	No	No effect	NA	Connective tissue disorder	190230	AD	Inherited	1/7	-	Resilient
	133	NM_003626.3(PPFIA1):c.2234C>G, p.(Ser745Cys)	PPFIA1	No effect	ESE change	mRNA splicing analysis on tissue	Blood	No	No	Yes	NA	NA	-	NA	3	3	No	No effect	NA	Neurodevelopmental disorder	611054	NA	Inherited	17/28	-	Resilient
	134	NM_004208.3(AIFM1):c.1117G>A, p.(Gly373Glu)	AIFM1	No effect	No effect	Minigene exon-trapping system	Plasmid/293T	No	Yes	No	0.75	0.95	Aberrant splicing for wildtype: 25%	NM_004208.3(AIFM1):r.1076_1164del, p.(Glu359Glyfs*4)	3	4	Upgraded 3-4	Use of alternative SS, inclusion of intron	Frameshift/nonsense	NA (external request)	300169	XLR	Unknown	11/16	-	Resilient
	135	NM_004304.3(ALK):c.1913-8T>G, p.(?)	ALK	Loss of canonical acceptor	Complex	Minigene exon-trapping system	Plasmid/293T	No	Yes	Yes	0.05	0.05	-	NM_004304(ALK):r.1912_1912+1ins69, p.(Thr637_Ile638insMet*)	3	3	No	Use of alternative SS, inclusion of intron	Frameshift/nonsense	NA (external request)	105590	AD	Unknown	-	10/28	intronic
	136	NM_004415.2(DSP):c.2793+3A>G, p.(?)	DSP	Loss of canonical donor	No effect	mRNA splicing analysis on tissue	Fibroblasts	No	Yes	Yes	0.25	0	-	NM_004415(DSP):r.2793_2794insgu, p.(Asn932Valfs*46)	3	4	Upgraded 3-4	Use of alternative SS, inclusion of intron	Frameshift/nonsense	NA (external request)	125647	AD, AR	Unknown	-	19/23	intronic
	137	NM_004415.2(DSP):c.3609_3610delinsAG, p.(Met1203_Ser1204delinsIleGly)	DSP	Introduction of new donor, higher than canonical	ESE loss	mRNA splicing analysis on tissue	Fibroblasts	No	No	Yes	NA	NA	-	NA	3	3	No	No effect	NA	Cardiomyopathy	125647	AD, AR	Inherited	23/24	-	Alternative
	138	NM_004656.3(BAP1):c.200A>G, p.(Asp67Gly)	BAP1	Weaker non-canonical acceptor	No effect	mRNA splicing analysis on tissue	Fibroblasts	No	Yes	Yes	0.75	0.5	-	NM_004656.3(BAP1):r.196_255del,p.(Val66_Gln85del)	3	4	Upgraded 3-4	Use of alternative SS, exclusion of exon	Inframe	Oncology	603089	AD	Unknown	4/17	-	Resilient
	139	NM_004656.3(BAP1):c.535C>T, p.(Arg179Trp )	BAP1	Introduction of new donor, lower than canonical	ESE loss	mRNA splicing analysis on tissue	Blood	No	No	Yes	NA	NA	-	NA	3	3	No	No effect	NA	Oncology	603089	AD	Inherited	7/17	-	Resilient
	140	NM_004715.4(CTDP1):c.2069-3C>T, p.(?)	CTDP1	Weaker canonical acceptor	ESE change	mRNA splicing analysis on tissue	Fibroblasts	No	No	Yes	NA	NA	-	NA	2	2	No	No effect	NA	NA (external request)	604927	AR	Unknown	-	8/12	Intronic
	141	NM_004912.3(KRIT1):c.263-18C>G, p.(?)	KRIT1	Introduction of new acceptor, higher than canonical	No effect	mRNA splicing analysis on tissue	Fibroblasts	No	Yes	Yes	0.25	0	-	NM_004912.3(KRIT1):r.263ins 263-17_263-1,p.(Gly88Valfs*6)	3	4	Upgraded 3-4	Use of alternative SS, inclusion of intron	Frameshift/nonsense	Vasculopathy	604214	AD	Unknown	-	5/17	Intronic
	142	NM_004912.4(KRIT1):c.1411+3A>T, p.(?)	KRIT1	Loss of canonical donor	No effect	Minigene exon-trapping system	Plasmid/293T	No	Yes	Not clear	1	1	-	NM_004912.4(KRIT1):r.1255_1411del, (p.Tyr419Alafs*24)	3	3	No	Use of alternative SS, exclusion of exon	Frameshift/nonsense	NA (external request)	604214	AD	Unknown	-	13/18	Intronic
	143	NM_004982.3(KCNJ8):c.999A>T, p.(=)	KCNJ8	Introduction of new donor, in final exon	ESE Loss	mRNA splicing analysis on tissue	Fibroblasts	No	No	Yes	NA	NA	-	NA	3	3	No	No effect	NA	NA (external request)	600935	NA	Unknown	3/3	-	Resilient
	144	NM_005121.2(MED13):c.6269A>G, p.(Tyr2090Cys)	MED13	Introduction of new donor, lower than canonical	ESE change	mRNA splicing analysis on tissue	Blood	No	No	Yes	NA	NA	-	NA	3	3	No	No effect	NA	Neurodevelopmental disorder	603808	AD	Inherited	28/30	-	Resilient
	145	NM_005159.4(ACTC1):c.723C>G, p.(Ser241Arg)	ACTC1	Introduction of new donor, lower than canonical	ESE loss	mRNA splicing analysis on tissue	Fibroblasts	No	No	Yes	NA	NA	-	NA	4	4	No	No effect	NA	Cardiomyopathy	102540	AD	de novo	5/7	-	Resilient
	146	NM_005359.5(SMAD4):c.424+5G>A, p.(?)	SMAD4	Weaker canonical donor	ESE loss	mRNA splicing analysis on tissue	Fibroblasts	No	No	Yes	NA	NA	-	NA	3	2	Downgraded 3-2	No effect	NA	Cardiovascular	600993	AD	Unknown	-	3/11	Intronic
	147	NM_005401.4(PTPN14):c.758+1del, p.(?)	PTPN14	Loss of canonical donor	ESE change	mRNA splicing analysis on tissue	Fibroblasts	No	Yes	Yes	0.15	0	-	NM_005401.4(PTPN14):r.748_758del, p.(I251Efs*); r.670_758delins[758+45_758+131], p.(D224Efs*2)	3	4	Upgraded 3-4	Multiple events	Frameshift/nonsense	Choanal atresia	613611	AR	Inherited	-	8/18	SpliceSite(Resilient)
	148	NM_005732.4(RAD50):c.3390-1119_3390-1115del, p.(?)	RAD50	No effect	ESE change	mRNA splicing analysis on tissue	Fibroblasts	No	Yes	Yes	0.5	0.75	-	NM_005732(RAD50):r.ins3390-1085_3390-999, p.(Ala1131Argfs*22); NM_005732(RAD50):r.ins3390-1082_3390-999, p.(Ala1131Serfs*21)	3	4	Upgraded 3-4	Pseudoexon	Frameshift/nonsense	Neurodevelopmental disorder	604041	AR	Inherited	-	21/24	intronic
	149	NM_005902.3(SMAD3):c.400+5G>T, p.(?)	SMAD3	Weaker canonical donor	No effect	mRNA splicing analysis on tissue	Blood	No	Yes	Yes	0.05	0.05	-	NM_005902.3(SMAD3):r.401_532del, p.(Val134_Pro177del)	3	3	No	Exon skipping	Inframe	Connective tissue disorder	603109	AD	Unknown	-	2/8	Intronic
	150	NM_005902.3(SMAD3):c.401-6G>A, p.(?)	SMAD3	Introduction of new acceptor, higher than canonical	ESE change	mRNA splicing analysis on tissue	Blood	No	Yes	Yes	0.5	0	-	NM_005902.3(SMAD3):r.400_401insacag, p.(Val134Aspfs*33)	4	5	Upgraded 4-5	Use of alternative SS, inclusion of intron	Frameshift/nonsense	Connective tissue disorder	603109	AD	Unknown	-	2/8	Intronic
	151	NM_006265.2(RAD21):c.274+3A>G, p.(?)	RAD21	Weaker canonical donor	No effect	mRNA splicing analysis on tissue	Blood	No	Yes	Yes	0.75	0.5	-	NM_006265.2(RAD21):r.145_274del; p.(Lys50Trpfs*32); NM_006265.2(RAD21):r.145_374del, p.(Val49*)	3	4	Upgraded 3-4	Exon skipping	Frameshift/nonsense	Neurodevelopmental disorder	606462	AD	De novo	-	3/13	Intronic
	152	NM_006469.5(IVNS1ABP):c.282-7T>A, p.(?)	IVNS1ABP	Weaker canonical acceptor	No effect	mRNA splicing analysis on tissue	Blood	No	No	Yes	NA	NA	-	NA	3	2	Downgraded 3-2	No effect	NA	Immunology	609209	AD	Unknown	-	4/14	intronic
	153	NM_006545.4(NPRL2):c.720+2dup, p.(?)	NPRL2	Weaker canonical donor	No effect	mRNA splicing analysis on tissue	Blood	Yes	Yes	Yes	0.25	0	-	NM_006545.4(NPRL2):r.720_721ins720+1_720+4, p.(Tyr241Valfs16*)	3	4	Upgraded 3-4	Use of alternative SS, inclusion of intron	Frameshift/nonsense	NA (external request)	607072	AD	Unknown	-	7/10	SpliceSite(Resilient/Alternative)
	154	NM_006545.4(NPRL2):c.720+2dup, p.(?)	NPRL2	Weaker canonical donor	No effect	Minigene exon-trapping system	Plasmid/293T	Yes	Yes	Not clear	0.15	0	-	NM_006545.4(NPRL2):r.720_721ins720+1_720+4, p.(Tyr241Valfs16*)	3	4	Upgraded 3-4	Use of alternative SS, inclusion of intron	Frameshift/nonsense	NA (external request)	607072	AD	Unknown	-	7/10	SpliceSite(Resilient/Alternative)
	155	NM_006578.3(GNB5):c.112+1G>C, p.(?)	GNB5	Loss of canonical donor	ESE gain	mRNA splicing analysis on tissue	Blood	No	Yes	Yes	1	0	-	NM_006578.3(GNB5):r.112inscuga, p.(Leu38Profs*39)	3	5	Upgraded 3-5	Use of alternative SS, inclusion of intron	Frameshift/nonsense	Neurodevelopmental disorder	604447	AR	Inherited	-	3/12	Intronic
	156	NM_006749.4(SLC20A2):c.427A>G; p.(Ile143Val)	SLC20A2	Introduction of new donor, higher than canonical	ESE change	mRNA splicing analysis on tissue	Blood	No	Yes	Yes	0.25	0	-	NM_006749.5(SLC20A2):r.427_430del, p.(Ile143Leufs*27)	3	4	Upgraded 3-4	Use of alternative SS, exclusion of exon	Frameshift/nonsense	Neurodegenerative disorder	158378	AD	Unknown	3/11	-	Vulnerable
	157	NM_006759.3(UGP2):c.34A>G, p.(Met12Val)	UGP2	No effect	ESE gain	mRNA splicing analysis on tissue	Fibroblasts	No	No	Yes	NA	NA	-	NA	4	4	No	No effect	NA	Neurodevelopmental disorder	191760	AR	Inherited	2/10	-	Resilient
	158	NM_006767.3(LZTR1):c.2325G>C, p.(Gln775His)	LZTR1	Loss of canonical donor	ESE gain	mRNA splicing analysis on tissue	Fibroblasts	No	Yes	Yes	0.15	0.5	-	NM_006767.3(LZTR1):r.2325_2326ins2325+1_2325+20, p.(?)	3	3	No	Use of alternative SS, inclusion of intron	Frameshift/nonsense	NA (external request)	600574	AD, AR	Unknown	19/21	-	SpliceSite(Resilient)
	159	NM_006767.3(LZTR1):c.263+5G>T, p.(?)	LZTR1	Weaker canonical donor	No effect	mRNA splicing analysis on tissue	Blood	No	Yes	Yes	0.5	0.5	-	NM_006767.3(LZTR1):r.263_264ins263+1_263+33,p.(Lys89*)	3	4	Upgraded 3-4	Use of alternative SS, inclusion of intron	Frameshift/nonsense	Benign tumors	600574	AD	Unknown	-	3/21	Intronic
	160	NM_006767.3(LZTR1):c.320G>C, p.(Arg107Thr)	LZTR1	Weaker canonical donor	ESE change	mRNA splicing analysis on tissue	Blood	No	Yes	Yes	0.75	0.75	-	NM_006767.4(LZTR1):r.264_320del, p.(Lys89_Arg107del); NM_006767.4(LZTR1):r.264_400del, p.(Lys89Glyfs*11)	3	4	Upgraded 3-4	Multiple events	Both frameshift/nonsense & inframe	Benign tumors	600574	AD	Unknown	3/21	-	SpliceSite(Resilient)
	161	NM_007194.4(CHEK2):c.1376-1G>C, p.(?)	CHEK2	Loss of canonical acceptor	ESE gain	mRNA splicing analysis on tissue	Blood	No	Yes	Yes	0.5	0.25	-	NM_007194.4(CHEK2):r.1376_1461del, p.(Ala459Glyfs*2); NM_007194.4(CHEK2):r.1376_1392del, p.(Ala459Glufs*25)	4	5	Upgraded 4-5	Multiple events	Frameshift/nonsense	Oncology	604373	AD	Unknown	-	12/14	Intronic
	162	NM_007194.4(CHEK2):c.1376-27C>G, p.(?)	CHEK2	Introduction of new acceptor, higher than canonical	ESE loss	mRNA splicing analysis on tissue	Blood	No	Yes	Yes	0.25	0	-	NM_007194.4(CHEK2):r.1375_1376ins1376-26_1376-1, p.(Ala459Valfs*2)	3	4	Upgraded 3-4	Use of alternative SS, inclusion of intron	Frameshift/nonsense	Oncology	604373	AD	Unknown	-	12/14	Intronic
	163	NM_007294.3(BRCA1):c.5153-26A>G, p.(?)	BRCA1	Introduction of new acceptor, lower than canonical	ESE gain	mRNA splicing analysis on tissue	Blood	No	Yes	Yes	0.25	0.5	-	NM_007294.3(BRCA1): r.5153_5193del, p.(Trp1718Serfs*1); NM_007294.3(BRCA1): r.5075_5193del, p.(Asp1692Alafs*1)	3	3	No	Use of alternative SS, exclusion of exon	Frameshift/nonsense	Oncology	113705	AD, AR	Unknown	-	18/23	Intronic
	164	NM_012144.2(DNAI1):c.2045T>C, p.(=)	DNAI1	No effect	ESE gain	mRNA splicing analysis on tissue	Amniocytes	No	No	Yes	NA	NA	-	NA	5	5	No	No effect	NA	NA (external request)	604366	AR	Unknown	20/20	-	Resilient
	165	NM_012144.2(DNAI1):c.48+2dup, p.(?)	DNAI1	Weaker canonical donor	ESE gain	mRNA splicing analysis on tissue	Amniocytes	No	No	Yes	NA	NA	-	NA	4	4	No	No effect	NA	NA (external request)	604366	AR	Unknown	-	1/19	Intronic
	166	NM_012309.4(SHANK2):c.2440-5T>G, p.(?)	SHANK2	Weaker canonical acceptor	ESE change	mRNA splicing analysis on tissue	Fibroblasts	No	No	Yes	NA	NA	-	NA	3	3	No	No effect	NA	Multiple congenital anomalies	603290	AD	Unknown	-	7/10	intronic
	167	NM_013417.4(IARS1):c.3553+52G>A, p.(?)	IARS1	Weaker canonical donor	No effect	mRNA splicing analysis on tissue	Blood	No	No	Yes	NA	NA	-	NA	3	3	No	No effect	NA	Neurodevelopmental disorder	600709	AR	Inherited	-	32/33	Intronic
	168	NM_013417.4(IARS1):c.595A>T, p.(Lys199*)	IARS1	Weaker canonical donor	No effect	mRNA splicing analysis on tissue	Blood	No	Yes	Yes	0.15	0.05	-	NM_013417.4(IARS1):r.397_597del, p.(Ser133Lys199del)	4	4	No	Use of alternative SS, exclusion of exon	Inframe	Neurodevelopmental disorder	600709	AR	Inherited	6/34	-	SpliceSite(Resilient)
	169	NM_014781.5(RB1CC1):c.199-3T>G, p.(?)	RB1CC1	Introduction of new acceptor, higher than canonical	ESE gain	mRNA splicing analysis on tissue	Blood	No	Yes	Yes	0.25	0.25	-	NM_014781.5(RB1CC1):r.198insag, p.(Asp67Argfs*12); NM_014781.5(RB1CC1):r.199_229del, p.(Asp67Lysfs*2); NM_014781.5(RB1CC1): r.199_283del, p.(Asp67Lysfs*6)	3	3	No	Use of alternative SS, inclusion of intron	Frameshift/nonsense	NA (external request)	606837	Somatic	Unknown	-	4/23	Intronic
	170	NM_015207.2(OTUD3):c.739G>A, p.(Asp247Asn)	OTUD3	No effect	ESE loss	mRNA splicing analysis on tissue	Blood	No	No	Yes	NA	NA	-	NA	3	3	No	No effect	NA	Neurodevelopmental disorder	611758	NA	Unknown	6/8	-	SpliceSite(Resilient)
	171	NM_015247.2(CYLD):c.2350+5G>A, p.(?)	CYLD	Weaker canonical donor	ESE loss	mRNA splicing analysis on tissue	Blood	No	Yes	Yes	0.5	0.25	-	NM_015247.2(CYLD):r.2242_2350-1del, p.(Ala748Leufs*48)	3	4	Upgraded 3-4	Use of alternative SS, exclusion of exon	Frameshift/nonsense	NA (external request)	605018	AD	Unknown	-	15/17	Intronic
	172	NM_015312.3(BLTP1):c.13212C>T, p.(=)	BLTP1	No effect	No effect	Minigene exon-trapping system	Plasmid/293T	No	Yes	Not clear	0.5	0.5	-	NM_015312.3(KIAA1109):r.13130_13280del, p.(Asp4377Valfs*7)	3	4	Upgraded 3-4	Use of alternative SS, inclusion of intron	Frameshift/nonsense	NA (external request)	611565	AR	Unknown	79/88	-	Resilient
	173	NM_015312.3(BLTP1):c.13222A>G, p.(lle4408Val)	BLTP1	No effect	ESE loss	Minigene exon-trapping system	Plasmid/293T	No	No	Not clear	NA	NA	-	NA	3	3	No	No effect	NA	NA (external request)	611565	AR	Unknown	79/88	-	Resilient
	174	NM_015662.2(IFT172):c.4161G>A, p.(=)	IFT172	Weaker canonical acceptor, introduction of new donor	ESE change	mRNA splicing analysis on tissue	Fibroblasts	No	Yes	Yes	0.5	0.5	-	NM_015662.2(IFT172):r.4161_4224del, p.(Arg1387Serfs*7)	3	4	Upgraded 3-4	Exon skipping	Frameshift/nonsense	NA (external request)	607386	AR	Unknown	38/48	-	SpliceSite(Vulnerable)
	175	NM_015662.2(IFT172):c.4914G>A, p.(=)	IFT172	Weaker canonical donor	No effect	mRNA splicing analysis on tissue	Fibroblasts	No	Yes	Yes	0.5	0.5	-	NM_015662.2(IFT172):r.4816_4914del, p.(Ala1606_Pro1638del)	3	4	Upgraded 3-4	Exon skipping	Inframe	NA (external request)	607386	AR	Unknown	45/48	-	SpliceSite(Vulnerable)
	176	NM_016180.3(SLC45A2):c.1368+3_1368+9del, p.(?)	SLC45A2	Weaker canonical donor	ESE gain	mRNA splicing analysis on tissue	Blood	Yes	Yes	Not clear	0.5	0.5	-	NM_016180.3(SLC45A2):r.157_1368del, p.(Tyr386*)	3	4	Upgraded 3-4	Exon skipping	Frameshift/nonsense	NA (external request)	606202	AR	Unknown	-	6/6	SpliceSite(NAsegment)
	177	NM_016180.3(SLC45A2):c.1368+3_1368+9del, p.(?)	SLC45A2	Weaker canonical donor	ESE gain	Minigene exon-trapping system	Plasmid/293T	Yes	Yes	Yes	0.5	0.5	-	NM_016180.3(SLC45A2):r.157_1368del, p.(Tyr386*)	3	4	Upgraded 3-4	Exon skipping	Frameshift/nonsense	NA (external request)	606202	AR	Unknown	-	6/6	SpliceSite(NAsegment)
	178	NM_016495.5(TBC1D7):c.447C>A, p.(=)	TBC1D7	No effect	ESE loss	Minigene exon-trapping system	Plasmid/293T	No	Yes	Yes	0.5	0.5	-	NM_016495.5(TBC1D7):r.382_519del, p.(Glu128_Leu173del)	3	4	Upgraded 3-4	Exon skipping	Frameshift/nonsense	Neurodevelopmental disorder	612655	AR	Inherited	5/8	-	Vulnerable
	179	NM_017617.4(NOTCH1):c.140+3G>C, p.(?)	NOTCH1	Loss of canonical donor	ESE change	mRNA splicing analysis on tissue	Blood	No	Yes	Yes	1	0.75	-	NM_017617.4(NOTCH1):r.62_140del, p.(Gly21Alafs*53)	3	5	Upgraded 3-5	Exon skipping	Both frameshift/nonsense & inframe	Cardiovascular	190198	AD	Unknown	-	2/33	Intronic
	180	NM_017617.5(NOTCH1):c.5901G>A, p.(=)	NOTCH1	Introduction of new acceptor, lower than canonical	No effect	mRNA splicing analysis on tissue	Blood	No	No	Yes	NA	NA	-	NA	3	3	No	No effect	NA	Cardiomyopathy	190198	AD	Inherited	31/34	-	Resilient
	181	NM_017636.3(TRPM4):c.2508C>T, p.(=)	TRPM4	Introduction of new donor, lower than canonical	ESE loss	mRNA splicing analysis on tissue	Fibroblasts	No	No	Yes	NA	NA	-	NA	3	2	Downgraded 3-2	No effect	NA	Cardiomyopathy	606936	AD	Unknown	17/25	-	Vulnerable
	182	NM_017890.4(VPS13B):c.2934+1_2934+2del, p.(?)	VPS13B	Loss of canonical donor	ESE change	mRNA splicing analysis on tissue	Blood	No	Yes	Not clear	0.5	0.5	-	NM_017890.4(VPS13B):r.2825_2934del, p.(Gly942fs)	5	5	No	Exon skipping	Frameshift/nonsense	Neurodevelopmental disorder	607817	AR	Inherited	-	20/61	Intronic
	183	NM_017890.4(VPS13B):c.5295G>T, p.(Glu1765Asp)	VPS13B	Weaker canonical donor	ESE loss	mRNA splicing analysis on tissue	Blood	No	Yes	Not clear	0.5	0.5	-	NM_017890.4(VPS13B):r5152_5295del, p.(Glu1718_Glu1765del)	3	4	Upgraded 3-4	Exon skipping	Inframe	Neurodevelopmental disorder	607817	AR	Inherited	33/62	-	SpliceSite(Resilient)
	184	NM_017934.6(PHIP):c.1095+5G>C, p.(?)	PHIP	Loss of canonical donor	ESE change	mRNA splicing analysis on tissue	Blood	No	Yes	Yes	0.5	0	-	NM_017934.6(PHIP):r.995_1095del, p.(Gly333Glnfs*3)	3	4	Upgraded 3-4	Exon skipping	Frameshift/nonsense	Neurodevelopmental disorder	612870	AD	Inherited	-	11/39	intronic
	185	NM_017934.6(PHIP):c.41-7C>A, p.(?)	PHIP	Introduction of new acceptor, higher than canonical	ESE change	mRNA splicing analysis on tissue	Fibroblasts	No	Yes	Yes	0.25	0	-	NM_017934.6(PHIP):r.40_41ins41-5_41-1, p.(Glu14Alafs*24)	3	4	Upgraded 3-4	Use of alternative SS, inclusion of intron	Frameshift/nonsense	Neurodevelopmental disorder	612870	AD	De novo	-	1/39	intronic
	186	NM_018075.3(ANO10):c.1864A>G, p.(Met622Val)	ANO10	Introduction of new donor, lower than canonical and introduction of new acceptor, lower than canonical	ESE loss	mRNA splicing analysis on tissue	Blood	No	Yes	Yes	0.25	0.15	-	NM_018075.5(ANO10):r.1798_1914del, p.(His600_Gln638del)	3	4	Upgraded 3-4	Exon skipping	Inframe	Neurodegenerative disorder	613726	AR	Inherited	12/13	-	Vulnerable
	187	NM_018087.4(NDC1):c.892-21G>A, p.(?)	NDC1	Introduction of new acceptor, higher than canonical	ESE loss	Minigene exon-trapping system	Plasmid/293T	No	Yes	Yes	1	1	-	NM_018087.4(NDC1):r.892_984del, p.(Ala298_Lys328del)	3	3	No	Exon skipping	Inframe	NA (external request)	610115	NA	Unknown	-	8/17	intronic
	188	NM_019055.5(ROBO4):c.1684+1G>A, p.(?)	ROBO4	Loss of canonical donor	ESE loss	mRNA splicing analysis on tissue	Fibroblasts	No	Yes	Yes	0.5	0.75	-	NM_019055.5(ROBO4):r.1548_1684del, p.(Arg516Serfs*27); NM_019055.5(ROBO4):r.1505_1684del, p.(Gly502_Leu562delinsVal)	3	4	Upgraded 3-4	Exon skipping	Both frameshift/nonsense & inframe	NA (external request)	607528	AD	Unknown	-	11/17	intronic
	189	NM_020774.3(MIB1):c.1677G>C, p.(Gln559His)	MIB1	Loss of canonical donor	ESE loss	mRNA splicing analysis on tissue	Blood	No	Yes	Yes	0.15	0.25	-	NM_020774.3(MIB1):r.1677_1678ins[1677+1_1677+72], p.(Asp560Valfs*17)	3	4	Upgraded 3-4	Use of alternative SS, inclusion of intron	Frameshift/nonsense	Cardiomyopathy	176741	AD	Unknown	11/21	-	SpliceSite(Resilient)
	190	NM_020778.4(ALPK3):c.1275A>T, p.(=)	ALPK3	Introduction of new donor, lower than canonical	ESE change	mRNA splicing analysis on tissue	Fibroblasts	No	No	Yes	NA	NA	-	NA	3	2	Downgraded 3-2	No effect	NA	Cardiomyopathy	617608	AD	Unknown	5/14	-	Vulnerable
	191	NM_021080.3(DAB1): c.307-2A>T, p.(?)	DAB1	Introduction of new acceptor, higher than canonical	No effect	mRNA splicing analysis on tissue	Fibroblasts	No	Yes	Not clear	0.15	0	-	NM_021080.5(DAB1):r.307_316del9, p.(Ala103_Gln106del)	3	3	No	Use of alternative SS, exclusion of exon	Inframe	Neurodevelopmental disorder	603448	AR	Inherited	-	4/14	intronic
	192	NM_021080.3(DAB1):c.67+1G>T, p.(?)	DAB1	Weaker canonical donor	ESE loss	mRNA splicing analysis on tissue	Fibroblasts	No	Yes	Not clear	0.25	0.5	-	NM_021080.5(DAB1):r.-136_67del, p.(?)	4	5	Upgraded 4-5	Exon skipping	Inframe	Neurodevelopmental disorder	603448	AR	Inherited	-	2/14	intronic
	193	NM_022098.4(XPNPEP3):c.1357G>A, p.(Gly453Ser)	XPNPEP3	Weaker canonical donor	ESE gain	mRNA splicing analysis on tissue	Fibroblasts	No	Yes	No	1	1	-	NM_022098.4:r.1357_1358ins1357+1_1357+31, p.(Gly453_Iso454insfs*[17]).	4	4	No	Use of alternative SS, inclusion of intron	Frameshift/nonsense	Cardiomyopathy	613553	AR	Inherited	9/10	-	SpliceSite(Vulnerable)
	194	NM_022455.5(NSD1):c.3769A>C, p.(Thr1257Pro)	NSD1	No effect	ESE change	mRNA splicing analysis on tissue	Blood	No	No	Yes	NA	NA	-	NA	3	3	No	No effect	NA	Neurodevelopmental disorder	606681	AD	De novo	5/23	-	Vulnerable
	195	NM_022772.3(EPS8L2):c.1059+4C>T, p.(?)	EPS8L2	Weaker canonical donor	ESE change	mRNA splicing analysis on tissue	Fibroblasts	No	Yes	No	0.15	0.5	-	NM_022772.3(EPS8L2):r.985_1059del, p.(Ala329_Leu353del)	3	4	Upgraded 3-4	Exon skipping	Inframe	Deafness	614988	AR	Inherited	-	12/20	intronic
	196	NM_022772.3(EPS8L2):c.1208G>T, p.(Arg403Leu)	EPS8L2	Loss of canonical donor	ESE loss	mRNA splicing analysis on tissue	Fibroblasts	Yes	Yes	No	0.15	0.5	-	NM_022772.3(EPS8L2):r.1060_1208del, p.(Ile345Phefs*99)	3	4	Upgraded 3-4	Exon skipping	Frameshift/nonsense	Deafness	614988	AR	Inherited	13/21	-	SpliceSite(Resilient)
	197	NM_022772.3(EPS8L2):c.1208G>T, p.(Arg403Leu)	EPS8L2	Loss of canonical donor	ESE loss	Minigene exon-trapping system	Plasmid/293T	Yes	Yes	Yes	0.1	0.25	-	NM_022772.3(EPS8L2):r.1060_1208del, p.(Ile345Phefs*99)	3	4	Upgraded 3-4	Exon skipping	Frameshift/nonsense	Deafness	614988	AR	Inherited	13/21	-	SpliceSite(Resilient)
	198	NM_024298.4(MBOAT7):c.458_459delTC, p.(Leu153fs)	MBOAT7	No effect	ESE change	mRNA splicing analysis on tissue	Blood	No	Yes	No	0.75	0.75	-	NM_024298.5(MBOAT7):r.495_854del, p.(Phe167_Pro286del)	3	4	Upgraded 3-4	Exon skipping	Inframe	Neurodevelopmental disorder	606048	AR	Inherited	5/8	-	Resilient
	199	NM_025114.3(CEP290):c.5855+5G>A, p.(?)	CEP290	Weaker canonical donor	ESE gain	mRNA splicing analysis on tissue	Fibroblasts	No	Yes	No	0.5	0.5	-	NM_025114.3(CEP290):r.5710_5855del, p.(Asn1904Serfs*3)	3	4	Upgraded 3-4	Use of alternative SS, exclusion of exon	Frameshift/nonsense	Ophthalmology	610142	AR	Inherited	-	42/53	intronic
	200	NM_030621.4(DICER1):c.2257-7A>G, p.(?)	DICER1	Introduction of new acceptor, higher than canonical	ESE change	mRNA splicing analysis on tissue	Fibroblasts	No	Yes	Yes	0.25	0	-	NM_030621.4(DICER1):r.2256_2257ins2257-6_2257-1, p.(Ala752Leufs*1)	3	4	Upgraded 3-4	Use of alternative SS, inclusion of intron	Frameshift/nonsense	Oncology	606241	AD	Inherited	-	14/26	intronic
	201	NM_032119.4(ADGRV1):c.8567-5A>G, p.(?)	ADGRV1	Introduction of new acceptor, higher than canonical	No effect	Minigene exon-trapping system	Plasmid/293T	No	Yes	No	0.5	0.25	Aberrant splicing for wildtype: 30%	NM_032119.4(ADGRV1):r.8566_8567ins8567-4_8567-1, p.(Gly2856Valfs*30)	3	4	Upgraded 3-4	Use of alternative SS, inclusion of intron	Frameshift/nonsense	NA (external request)	602851	AD, AR	Unknown	-	37/89	intronic
	202	NM_032242.3(PLXNA1):c.3896-22C>G, p.(?)	PLXNA1	No effect	ESE loss	mRNA splicing analysis on tissue	Fibroblasts	No	No	Yes	NA	NA	-	NA	3	3	No	No effect	NA	Cardiovascular	601055	AR	Unknown	-	19/30	Intronic
	203	NM_057175.4(NAA15):c.692-2_692-1del, p.(?)	NAA15	Loss of canonical acceptor	ESE change	mRNA splicing analysis on tissue	Fibroblasts	No	Yes	Yes	0.5	0.05	-	NM_057175.5(NAA15):r.692_724del, p.(Gly231_Glu241del)	3	3	No	Use of alternative SS, exclusion of exon	Inframe	Neurodevelopmental disorder	608000	AD	Inherited	-	6/19	intronic
	204	NM_058216.1(RAD51C):c.784T>G, p.(Leu262Val)	RAD51C	Introduction of new donor, comparable to canonical	ESE loss	mRNA splicing analysis on tissue	Blood	No	No	Yes	NA	NA	-	NA	3	3	No	No effect	NA	Oncology	602774	AD	Unknown	5/9	-	Resilient
	205	NM_078480.2(PUF60):c.24+1G>C, p.(?)	PUF60	Loss of canonical donor	ESE change	mRNA splicing analysis on tissue	Blood	No	Yes	Yes	0.25	0	-	NM_078480.2(PUF60):r.24_24+1inscuaa, p.(Gln9Leufs*132)	4	5	Upgraded 4-5	Use of alternative SS, inclusion of intron	Frameshift/nonsense	NA (external request)	604819	AD	Unknown	-	1/11	Intronic
	206	NM_130803.2(MEN1):c.670-6C>A, p.(?)	MEN1	Weaker canonical acceptor	ESE change	mRNA splicing analysis on tissue	Blood	No	No	Yes	NA	NA	-	NA	3	3	No	No effect	NA	Oncology	613733	AD	Unknown	-	3/9	intronic
	207	NM_138576.3(BCL11B):c.2000G>A, p.(Gly667Glu)	BCL11B	No effect	ESE change	mRNA splicing analysis on tissue	Blood	No	No	Yes	NA	NA	-	NA	3	3	No	No effect	NA	NA (external request)	606558	AD	Unknown			Resilient
	208	NM_152778.3(MFSD8):c.750A>G, p.(=)	MFSD8	No effect	ESE gain	Minigene exon-trapping system	Plasmid/293T	No	Yes	Not clear	0.5	0.25	-	NM_152778.3(MFSD8):r.699_754del, p.(p.(Arg233Serfs*5)	3	4	Upgraded 3-4	Exon skipping	Frameshift/nonsense	NA (external request)	611124	AR	Unknown	7/12	-	Alternative
	209	NM_153837.3(ADGRG5):c.140G>A, p.(Arg47His)	ADGRG5	Weaker canonical donor,introduction new acceptor	ESE change	mRNA splicing analysis on tissue	Blood	No	Yes	No	1	1	-	NM_153837.3(ADGRG5):r.65_140del, p.(Glu22Valfs*11)	3	3	No	Exon skipping	Frameshift/nonsense	Cardiomyopathy	616965	NA	Inherited	3/12	-	SpliceSite(Vulnerable)
	210	NM_170606.3(KMT2C):c.740-2A>C, p.(?)	KMT2C	Loss of canonical acceptor	ESE gain	mRNA splicing analysis on tissue	Fibroblasts	No	Yes	Yes	0.5	0.25	-	NM_170606.3(KMT2C):r.741_782del, p.(Thr248_Gly261del); NM_170606.3(KMT2C):r.740_771del, p.(Gly247Valfs*32)	3	4	Upgraded 3-4	Use of alternative SS, exclusion of exon	Both frameshift/nonsense & inframe	Neurodevelopmental disorder	606833	AD	Inherited	-	5/58	Intronic
	211	NM_171998.3(RAB39B):c.215G>T, p.(Arg72Ile)	RAB39B	Loss of canonical donor	ESE gain	mRNA splicing analysis on tissue	Fibroblasts	No	Yes	Yes	0.15	0	-	NM_171998.3(RAB39B):r.106-215del, p.(Val36Ilefs*18)	3	4	Upgraded 3-4	Use of alternative SS, exclusion of exon	Frameshift/nonsense	Neurodevelopmental disorder	300774	XLR	Inherited	1/2	-	Resilient
	212	NM_173201.3(ATP2A1):c.136+1G>T, p.(?)	ATP2A1	Loss of canonical donor	No effect	mRNA splicing analysis on tissue	Fibroblasts	No	Yes	Yes	0.5	0.25	-	NM_173201.3(ATP2A1):r.119_136del, p.(Glu40_Glu45del)	4	4	No	Exon skipping	Inframe	Myopathy	108730	AR	Inherited	-	2/22	Intronic
	213	NM_182961.3(SYNE1):c.25119+3A>C, p.(?)	SYNE1	Weaker canonical donor	ESE gain	mRNA splicing analysis on tissue	Fibroblasts	No	Yes	Yes	1	0.5	-	NM_182961.3(SYNE1):r.24764_24975del, p.(Val8256Glufs*8)	3	5	Upgraded 3-5	Exon skipping	Frameshift/nonsense	Neurodegenerative disorder	608441	AD, AR	de novo	-	138/145	Intronic
	214	NM_198043.2(ZDHHC16):c.971+2T>C, p.(?)	ZDHHC16	Weaker canonical donor	No effect	mRNA splicing analysis on tissue	Fibroblasts	No	Yes	No	0.5	0.5	-	NM_198043.2(ZDHHC16):r.971+2u>c; 971_972ins971+1_971+5, p.(Arg324fs*21); NM_198043.2(ZDHHC16):r.946_971del, p.(Val316Alafs*11)	3	3	No	Multiple events	Frameshift/nonsense	NA (external request)	616750	NA	Unknown	-	11/11	intronic
	215	NM_199242.2(UNC13D):c.262-1G>A, p.(?)	UNC13D	Weaker canonical acceptor	ESE loss	mRNA splicing analysis on tissue	Blood	No	Yes	No	0.25	0.25	-	NM_199242.2(UNC13D):r.261_262ins261+1_262-1, p.(Ala88Glyfs*47); NM_199242.2(UNC13D):r.262delG, p.(Ala88Profs*26);NM_199242.2(UNC13D):r.262_321del, p.(Ala88_Glu107del)	4	5	Upgraded 4-5	Multiple events	Both frameshift/nonsense & inframe	NA (external request)	608897	AR	Unknown	-	3/31	Intronic
	216	NM_199460.2(CACNA1C):c.513G>A, p.(=)	CACNA1C	Introduction of new acceptor, lower than canonical	ESE gain	mRNA splicing analysis on tissue	Fibroblasts	No	No	Yes	NA	NA	-	NA	3	3	No	No effect	NA	Cardiovascular	114205	AD	Inherited	4/52	-	Resilient
		Annotation is based on GRCh37/hg19.

## Sheet: Table S2
	Table S2 In silico splice predictions for SpliceAI, Pangolin, SPiP and SQUIRLS
	cNomen	ID	Dataset	chrom	position	reference	alternative	RNAeffect	SPiP_Interpretation	SPiP_InterConfident	SPiP_SPiPscore	SPiP_gNomen	SPiP_NearestSS	SPiP_DistSS	SPiP_RegType	SPiP_SPiCEproba	SPiP_SPiCEinter_2thr	SPiP_deltaMES	SPiP_BP	SPiP_mutInPBarea	SPiP_deltaESRscore	SPiP_posCryptMut	SPiP_sstypeCryptMut	SPiP_probaCryptMut	SPiP_classProbaCryptMut	SPiP_nearestSStoCrypt	SPiP_nearestPosSStoCrypt	SPiP_nearestDistSStoCrypt	SPiP_posCryptWT	SPiP_probaCryptWT	SPiP_classProbaCryptWT	SPiP_posSSPhysio	SPiP_probaSSPhysio	SPiP_classProbaSSPhysio	SPiP_probaSSPhysioMut	SPiP_classProbaSSPhysioMut	Squirls_Pred	Squirls_max	Squirls_transcript	SpliceAI_AG	SpliceAI_AL	SpliceAI_DG	SpliceAI_DL	Pangolin_gene	Pangolin_maxchange	Notes	VariantType
	NM_006015.6:c.2989-3C>G	1 26767787 C G	CAGI6	1	26767787	C	G	Yes	Alter by SPiCE	98.41 % [91.47 % - 99.96 %]	0.99	26767787	acceptor	-3	IntronCons	1	high	0	0	No	10	0	No site	0	No	No site	0	0	0	0	No	0	0	No	0	No	pathogenic	0.316	NM_006015.5=0.315903;NM_139135.3=0.315903	0.17	0.65	0	0	ENSG00000117713.21	0.73	.	CanonicalSpliceAcceptor
	NM_001852.4:c.1792+5G>A	1 40302616 C T	CAGI6	1	40302616	C	T	Yes	Alter by SPiCE	98.41 % [91.47 % - 99.96 %]	0.994	40302616	donor	5	IntronCons	0.99888	high	0	0	No	10	0	No site	0	No	No site	0	0	0	0	No	0	0	No	0	No	pathogenic	0.702	NM_001852.3=0.701568;XM_006710365.3=0.701568;XM_011540715.2=0.701568;XM_011540716.2=0.701568;XM_011540717.2=0.701568;XM_017000332.1=0.701568;XM_017000333.1=0.701568	0	0	0.07	0.75	ENSG00000049089.15	0.68	.	CanonicalSpliceDonor
	NM_018294.6:c.1375-13_1375-12del	10 100235775 CAG C	CAGI6	10	100235775	CAG	C	Yes	Alter by SPiCE + Alter by MES (Poly TC)	54 % [45.68 % - 62.16 %]	0.462	100235777_100235776	acceptor	-13	IntronConsPolyTC	0.55002	medium	-0.206353	0	No	10	0	No site	0	No	No site	0	0	0	0	No	0	0	No	0	No	neutral	0.008	NM_001303404.1=0.007941;NM_001303405.1=0.007941;NM_001303406.1=0.007941;NM_001303407.1=0.007941;NM_018294.5=0.007941	0.14	0.37	0	0.3	ENSG00000095485.18	0.44	SpliceAI scores added from the website	CanonicalSpliceAcceptor
	NM_002775.5:c.991C>T	10 122507388 C T	CAGI6	10	122507388	C	T	No	NTR	08.04 % [04.67 % - 12.73 %]	0.082	122507388	donor	-15	ExonESR	0	Outside SPiCE Interpretation	0	0	No	-0.0971768	122507389	Don	0.000147967	No	Don	122507402	-14	122507389	9.02239e-05	No	122507402	0.0507808	Yes	0.0507808	Yes	neutral	0.006	NM_002775.4=0.005914	0	0	0	0	ENSG00000166033.13	0.02	.	ExonicDistant
	NM_001081.4:c.9236+5G>C	10 16874369 C G	CAGI6	10	16874369	C	G	Yes	Alter by SPiCE	98.41 % [91.47 % - 99.96 %]	1	16874369	donor	5	IntronCons	0.99948	high	0	0	No	10	0	No site	0	No	No site	0	0	0	0	No	0	0	No	0	No	pathogenic	0.965	NM_001081.3=0.965247;XM_011519708.2=0.039210;XM_011519709.2=0.965247;XM_011519710.2=0.965247;XM_011519711.3=0.965247	0	0	0.65	0.92	ENSG00000107611.16	0.83	.	CanonicalSpliceDonor
	NM_012330.4:c.2629+5G>A	10 74989117 G A	CAGI6	10	74989117	G	A	Yes	Alter by SPiCE	98.41 % [91.47 % - 99.96 %]	0.996	74989117	donor	5	IntronCons	0.99992	high	0	0	No	10	74989121	Don	0.000830924	No	Don	74989112	9	74989121	0.000688128	No	74989112	0.0447254	Yes	0.000362188	No	pathogenic	0.949	NM_001256468.1=0.948751;NM_001256469.1=0.948751;NM_012330.3=0.948751;XM_005269664.2=0.948751;XM_017016000.2=0.948751;XM_017016002.1=0.948751;XM_017016003.1=0.948751;XM_017016004.2=0.948751;XM_017016005.2=0.948751;XM_017016006.2=0.948751;XM_017016008.2=0.948751;XM_017016009.1=0.948751	0	0	0.02	0.98	ENSG00000156650.14	0.81	.	CanonicalSpliceDonor
	NM_005188.4:c.1096-7A>G	11 119278159 A G	CAGI6	11	119278159	A	G	Yes	Alter by SPiCE	98.41 % [91.47 % - 99.96 %]	0.956	119278159	acceptor	-7	IntronCons	1	high	0	0	No	10	119278159	Acc	0.00995702	No	Acc	119278165	-7	0	0	No	119278165	0.0168334	No	1.01119e-05	No	pathogenic	0.999	NM_005188.3=0.999041	1	0.99	0	0	ENSG00000110395.8	0.85	.	CanonicalSpliceAcceptor
	NM_000256.3:c.2149-8C>G	11 47338687 G C	CAGI6	11	47338687	G	C	No	NTR	01.85 % [00.38 % - 05.32 %]	0.02	47338687	acceptor	-8	IntronCons	0.16291	medium	0	0	No	10	0	No site	0	No	No site	0	0	0	0	No	0	0	No	0	No	neutral	0.007	NM_000256.3=0.007246	0	0.01	0	0	ENSG00000134571.12	0.04	.	CanonicalSpliceAcceptor
	NM_000256.3:c.1091-5C>T	11 47343629 G A	CAGI6	11	47343629	G	A	No	NTR	01.85 % [00.38 % - 05.32 %]	0.018	47343629	acceptor	-5	IntronCons	0.03989	low	0	0	No	10	47343616	Acc	1.68662e-05	No	Acc	47343624	9	47343616	1.40723e-05	No	47343624	0.000151061	No	0.000227628	No	neutral	0.01	NM_000256.3=0.009589	0.1	0	0	0	ENSG00000134571.12	0	.	CanonicalSpliceAcceptor
	NM_000256.3:c.677T>C	11 47348519 A G	CAGI6	11	47348519	A	G	No	NTR	03.72 % [01.51 % - 07.52 %]	0.026	47348519	acceptor	23	ExonESR	0	Outside SPiCE Interpretation	0	0	No	-0.830229	0	No site	0	No	No site	0	0	0	0	No	0	0	No	0	No	neutral	0.006	NM_000256.3=0.006269	0	0	0	0	ENSG00000134571.12	0	.	ExonicDistant
	NM_006231.4:c.1337G>A	12 132673597 C T	CAGI6	12	132673597	C	T	No	NTR	08.25 % [04.79 % - 13.05 %]	0.06	132673597	donor	-23	ExonESR	0	Outside SPiCE Interpretation	0	0	No	-1.63771	132673595	Acc	6.23633e-06	No	Don	132673574	-21	0	0	No	132673707	0.413774	Yes	0.413774	Yes	pathogenic	0.048	NM_006231.3=0.007224;XM_011534795.3=0.007224;XM_011534797.3=0.007224;XM_011534799.2=0.007224;XM_011534802.3=0.048121;XR_002957338.1=0.007224;XR_002957339.1=0.007224;XR_941395.2=0.007224	0	0	0	0.06	ENSG00000177084.19	0.05	.	ExonicDistant
	NM_152641.4:c.186G>A	12 45730137 G A	CAGI6	12	45730137	G	A	Yes	Alter by SPiCE	85.91 % [79.27 % - 91.06 %]	0.692	45730137	donor	-1	ExonESRCons	0.89451	high	0	0	No	-0.358221	45730141	Don	4.25155e-08	No	Don	45730137	4	45730141	3.969e-08	No	45730137	0.279158	Yes	0.0754275	Yes	pathogenic	0.861	NM_001347839.1=0.860842;NM_152641.3=0.860842;XM_006719272.4=0.860842;XM_011538025.1=0.284828;XR_944505.3=0.860842	0	0	0	0.01	ENSG00000189079.18	0.02	.	CanonicalSpliceDonor
	NM_003482.4:c.14814C>A	12 49027152 G T	CAGI6	12	49027152	G	T	Yes	NTR	02.58 % [00.84 % - 05.91 %]	0.124	49027152	acceptor	171	Exon	0	Outside SPiCE Interpretation	0	0	No	10	49027150	Acc	0.0233346	No	Acc	49027322	173	0	0	No	49027322	0.0125384	No	0.0125384	No	neutral	0.007	NM_003482.3=0.006020;XM_005269162.4=0.006020;XM_006719614.4=0.006020;XM_006719616.3=0.006020;XM_011538770.2=0.006020;XM_011538771.2=0.006020;XM_011538772.2=0.006020;XM_011538773.2=0.006020;XM_011538774.2=0.006020;XM_011538776.2=0.006020;XR_001748874.1=0.007195	0.89	0	0	0	ENSG00000167548.18	0.66	.	ExonicDistant
	NM_000059.3:c.620C>T	13 32326602 C T	CAGI6	13	32326602	C	T	Yes	Alter ESR	69.33 % [61.29 % - 76.59 %]	0.546	32326602	donor	-12	ExonESR	0	Outside SPiCE Interpretation	0	0	No	-1.9389	0	No site	0	No	No site	0	0	0	0	No	0	0	No	0	No	neutral	0.006	NM_000059.3=0.005673	0	0	0	0.28	ENSG00000139618.18	0.24	.	ExonicDistant
	NM_000059.3:c.682-3C>T	13 32330916 C T	CAGI6	13	32330916	C	T	No	Alter by SPiCE	35.81 % [28.11 % - 44.1 %]	0.286	32330916	acceptor	-3	IntronCons	0.6153	medium	0	0	No	10	0	No site	0	No	No site	0	0	0	0	No	0	0	No	0	No	neutral	0.007	NM_000059.3=0.007263	0.01	0.01	0	0	ENSG00000139618.18	0.08	.	CanonicalSpliceAcceptor
	NM_000138.4:c.6617-8T>A	15 48432996 A T	CAGI6	15	48432996	A	T	Yes	Alter by SPiCE	98.41 % [91.47 % - 99.96 %]	0.99	48432996	acceptor	-8	IntronCons	1	high	0	0	No	10	48432994	Acc	0.0195623	No	Acc	48432988	-6	0	0	No	48432988	0.120084	Yes	5.38106e-05	No	pathogenic	1	NM_000138.4=0.999993	0.98	0.63	0	0	ENSG00000166147.15	0.79	.	CanonicalSpliceAcceptor
	NM_000138.4:c.6377T>C	15 48437324 A G	CAGI6	15	48437324	A	G	No	Alter by complex event	30.67 % [23.41 % - 38.71 %]	0.242	48437324	donor	-3	ExonESRCons	0.00037	low	0	0	No	-0.408444	0	No site	0	No	No site	0	0	0	0	No	0	0	No	0	No	pathogenic	0.024	NM_000138.4=0.024225	0	0	0	0	ENSG00000166147.15	0	.	CanonicalSpliceDonor
	NM_000138.4:c.4942+36A>G	15 48465532 T C	CAGI6	15	48465532	T	C	No	Alter by create New splice site	13.87 % [08.56 % - 20.81 %]	0.06	48465532	donor	36	Intron	0	Outside SPiCE Interpretation	0	0	No	10	48465532	Don	0.0421721	Yes	Don	48465567	36	0	0	No	48465567	0.050018	Yes	0.050018	Yes	neutral	0.009	NM_000138.4=0.009334	0	0	0.53	0	ENSG00000166147.15	0.18	.	IntronicDistant
	NM_000138.4:c.2785A>C	15 48492530 T G	CAGI6	15	48492530	T	G	No	NTR	07.81 % [04.44 % - 12.56 %]	0.042	48492530	acceptor	57	ExonESR	0	Outside SPiCE Interpretation	0	0	No	-0.196528	48492525	Acc	0.0130839	No	Acc	48492586	62	48492525	0.00481897	No	48492586	0.0839168	Yes	0.0839168	Yes	neutral	0.006	NM_000138.4=0.005658	0.01	0	0	0	ENSG00000166147.15	0.01	.	ExonicDistant
	NM_005902.3:c.206+3G>T	15 67066363 G T	CAGI6	15	67066363	G	T	No	Alter by SPiCE	96.71 % [92.49 % - 98.92 %]	0.796	67066363	donor	3	IntronCons	0.70922	medium	0	0	No	10	0	No site	0	No	No site	0	0	0	0	No	0	0	No	0	No	pathogenic	0.984	NM_001145102.1=0.014045;NM_001145103.1=0.014045;NM_001145104.1=0.014045;NM_005902.3=0.983622;XM_011521559.3=0.983622;XM_011521560.1=0.014045	0	0	0.01	0.02	ENSG00000166949.17	0.05	.	CanonicalSpliceDonor
	NM_001145358.2:c.377C>T	15 75414301 G A	CAGI6	15	75414301	G	A	No	Alter ESR	47.89 % [39.44 % - 56.42 %]	0.388	75414301	acceptor	11	ExonESR	0	Outside SPiCE Interpretation	0	0	No	-2.23526	0	No site	0	No	No site	0	0	0	0	No	0	0	No	0	No	pathogenic	0.064	NM_001145357.1=0.063524;NM_001145358.1=0.063524;NM_015477.2=0.063524;XM_006720465.3=0.063524;XM_006720466.3=0.063524;XM_006720467.3=0.063524;XM_024449896.1=0.063524	0.02	0	0	0	ENSG00000169375.17	0.03	.	ExonicDistant
	NM_001009944.2:c.3162-12C>G	16 2112485 G C	CAGI6	16	2112485	G	C	Yes	Alter by SPiCE	98.41 % [91.47 % - 99.96 %]	0.99	2112485	acceptor	-12	IntronCons	1	high	0	0	No	10	2112484	Acc	0.0032962	No	Acc	2112473	-11	0	0	No	2112473	0.0154912	No	2.11294e-05	No	pathogenic	1	NM_000296.3=0.999884;NM_001009944.2=0.999884;XM_005255370.3=0.999884;XM_011522528.3=0.999884;XM_011522529.2=0.999884;XM_011522537.2=0.999884;XM_024450298.1=0.999884;XM_024450299.1=0.999884;XM_024450300.1=0.999884;XM_024450301.1=0.999884	0.69	0.29	0	0	ENSG00000008710.20	0.5	.	CanonicalSpliceAcceptor
	NM_004204.5:c.690-5C>G	16 575834 C G	CAGI6	16	575834	C	G	Yes	Alter by SPiCE + Alter by create New splice site	98.19 % [94.81 % - 99.63 %]	0.84	575834	acceptor	-5	IntronCons	1	high	0	0	No	10	575834	Acc	0.33288	Yes	Acc	575838	-5	575840	4.10785e-06	No	575838	0.0950445	Yes	8.35209e-05	No	pathogenic	1	NM_004204.3=0.999985;NM_148920.2=0.999985	0.99	0.11	0	0	ENSG00000007541.17	0.78	.	CanonicalSpliceAcceptor
	NM_001013838.3:c.611+5G>A	16 67646978 G A	CAGI6	16	67646978	G	A	Yes	Alter by SPiCE	98.41 % [91.47 % - 99.96 %]	0.996	67646978	donor	5	IntronCons	0.99999	high	0	0	No	10	67646975	Don	0.000964229	No	Don	67646973	2	67646975	5.17514e-05	No	67646973	0.0131673	No	0.000251834	No	pathogenic	0.866	NM_001013838.2=0.865553;NM_001317026.2=0.865553;XM_011522874.1=0.865553;XM_011522875.2=0.865553;XM_017022953.1=0.865553;XR_001751843.1=0.865553	0	0	0.46	0.62	ENSG00000159753.15	0.77	.	CanonicalSpliceDonor
	NM_000303.3:c.178G>A	16 8801910 G A	CAGI6	16	8801910	G	A	Yes	Alter by SPiCE	98.41 % [91.47 % - 99.96 %]	0.94	8801910	donor	-1	ExonESRCons	0.99988	high	0	0	No	-0.187165	0	No site	0	No	No site	0	0	0	0	No	0	0	No	0	No	pathogenic	0.993	NM_000303.2=0.993417;XM_005255374.4=0.993417	0	0	0.53	0.46	ENSG00000140650.13	0.78	.	CanonicalSpliceDonor
	NM_003470.3:c.1573+5G>T	16 8905182 C A	CAGI6	16	8905182	C	A	Yes	Alter by SPiCE	98.41 % [91.47 % - 99.96 %]	0.996	8905182	donor	5	IntronCons	1	high	0	0	No	10	0	No site	0	No	No site	0	0	0	0	No	0	0	No	0	No	pathogenic	0.943	NM_001286457.1=0.942715;NM_001286458.1=0.942715;NM_001321858.1=0.942715;NM_003470.2=0.942715;NR_135826.1=0.942715;XM_017023652.1=0.942715;XM_017023653.2=0.942715	0	0	0.66	0.8	ENSG00000187555.17	0.89	.	CanonicalSpliceDonor
	NM_003470.3:c.176T>C	16 8930301 A G	CAGI6	16	8930301	A	G	No	NTR	05.05 % [02.45 % - 09.09 %]	0.08	8930301	donor	-9	ExonESR	0	Outside SPiCE Interpretation	0	0	No	0.862467	0	No site	0	No	No site	0	0	0	0	No	0	0	No	0	No	neutral	0.008	NM_001286457.1=0.008337;NM_001286458.1=0.008263;NM_001321858.1=0.008337;NM_003470.2=0.008337;NR_135826.1=0.008337;XM_017023652.1=0.008337;XM_017023653.2=0.008337	0	0	0	0	ENSG00000187555.17	0	.	ExonicDistant
	NM_007294.3:c.5407_5467dup	17 43047702 C CCATGGAAGCCATTGTCCTCTGTCCAGGCATCTGGCTGCACAACCACAATTGGGTGGACACC	CAGI6	17	43047702	C	CCATGGAAGCCATTGTCCTCTGTCCAGGCATCTGGCTGCACAACCACAATTGGGTGGACACC	Yes	NTR	09.63 % [05.81 % - 14.79 %]	0.16	43047703_43047643	acceptor	1	ExonESRCons	0.02686	low	0	0	No	0	0	No site	0	No	No site	0	0	0	0	No	0	0	No	0	No	pathogenic	0.014	NM_007294.3=0.014355;NM_007297.3=0.014355;NM_007298.3=0.014355;NM_007299.3=0.014355;NM_007300.3=0.014355;NR_027676.1=0.014355	1	0.91	0	0	ENSG00000012048.25	0.08	.	Excluded, basically full exon is affected
	NM_007294.3:c.5334T>A	17 43049193 A T	CAGI6	17	43049193	A	T	No	NTR	09.63 % [05.81 % - 14.79 %]	0.104	43049193	acceptor	2	ExonESRCons	0.05505	low	0	0	No	0.275669	0	No site	0	No	No site	0	0	0	0	No	0	0	No	0	No	neutral	0.008	NM_007294.3=0.007580;NM_007297.3=0.007580;NM_007298.3=0.007580;NM_007299.3=0.006367;NM_007300.3=0.007580;NR_027676.1=0.007580	0	0	0	0	ENSG00000012048.25	0.06	.	CanonicalSpliceAcceptor
	NM_007294.3:c.4675+4A>C	17 43074327 T G	CAGI6	17	43074327	T	G	No	Alter by SPiCE	98.41 % [91.47 % - 99.96 %]	0.972	43074327	donor	4	IntronCons	0.97361	high	0	0	No	10	0	No site	0	No	No site	0	0	0	0	No	0	0	No	0	No	pathogenic	0.662	NM_007294.3=0.662319;NM_007297.3=0.662319;NM_007298.3=0.662319;NM_007299.3=0.662319;NM_007300.3=0.662319;NR_027676.1=0.662319	0	0	0.26	0.07	ENSG00000012048.25	0.27	.	CanonicalSpliceDonor
	NM_007294.3:c.4358-31_4358-27delAAGTA	17 43076640 CTACTT C	CAGI6	17	43076640	CTACTT	C	Yes	Alter BP	99.33 % [96.34 % - 99.98 %]	0.828	43076645_43076641	acceptor	-31	IntronBP	0	Outside SPiCE Interpretation	0	1	Yes g.43076645 (-31): 5.831	10	43076647	Acc	7.66361e-08	No	Acc	43076614	-33	43076647	6.82363e-08	No	43076614	0.00620581	No	0.00620581	No	neutral	0.007	NM_007294.3=0.006672;NM_007297.3=0.006672;NM_007298.3=0.006504;NM_007299.3=0.006504;NM_007300.3=0.006458;NR_027676.1=0.006672	0.05	0.28	0	0	ENSG00000012048.25	0.34	.	IntronicDistant
	NM_007294.3:c.547+2dup	17 43099772 T TA	CAGI6	17	43099772	T	TA	Yes	Alter by SPiCE	98.41 % [91.47 % - 99.96 %]	0.954	43099773_43099773	donor	2	IntronCons	1	high	0	0	No	10	0	No site	0	No	No site	0	0	0	0	No	0	0	No	0	No	pathogenic	0.972	NM_007294.3=0.972024;NM_007297.3=0.972024;NM_007298.3=0.972024;NM_007299.3=0.972024;NM_007300.3=0.972024;NR_027676.1=0.971997	0	0.94	0	0.99	ENSG00000012048.25	0.85	SpliceAI scores added from the website	CanonicalSpliceDonor
	NM_007294.3:c.301+1G>A	17 43104867 C T	CAGI6	17	43104867	C	T	Yes	Alter by SPiCE	98.41 % [91.47 % - 99.96 %]	1	43104867	donor	1	IntronCons	0.99999	high	0	0	No	10	43104869	Don	2.17831e-06	No	Don	43104867	-2	43104863	6.19205e-07	No	43104867	0.0349525	Yes	0.0349525	Yes	pathogenic	0.978	NM_007294.3=0.977690;NM_007297.3=0.977690;NM_007298.3=0.977690;NM_007299.3=0.977690;NM_007300.3=0.977690;NR_027676.1=0.977690	0	0	0.03	0.67	ENSG00000012048.25	0.5	.	CanonicalSpliceDonor
	NM_015443.4:c.1432-4del	17 46082545 GC G	CAGI6	17	46082545	GC	G	Yes	NTR	01.85 % [00.38 % - 05.32 %]	0.048	46082546_46082546	acceptor	-4	IntronCons	0.03773	low	0	0	No	10	46082532	Acc	3.3259e-07	No	Acc	46082542	11	46082532	2.70515e-07	No	46082542	0.082391	Yes	0.106992	Yes	neutral	0.007	NM_001193465.1=0.006727;NM_001193466.1=0.006727;NM_015443.3=0.006727;XM_006721823.2=0.006727;XM_006721824.4=0.006727;XM_011524628.3=0.006727;XM_011524629.3=0.007345;XM_011524630.3=0.006727;XM_011524631.3=0.006727;XM_011524632.3=0.006727;XM_017024488.2=0.006727;XM_017024489.1=0.007345	0	0.1	0	0	ENSG00000120071.15	0.02	.	CanonicalSpliceAcceptor
	NM_006852.6:c.1550+5G>A	17 62596679 G A	CAGI6	17	62596679	G	A	Yes	Alter by SPiCE	98.41 % [91.47 % - 99.96 %]	0.998	62596679	donor	5	IntronCons	1	high	0	0	No	10	62596683	Don	2.00697e-07	No	Don	62596674	9	62596683	1.52492e-07	No	62596674	0.068204	Yes	6.34401e-05	No	pathogenic	0.945	NM_001284333.1=0.945388;NM_001284363.1=0.945388;NM_001330418.1=0.945388;NM_006852.3=0.945388;XM_011524215.2=0.945388;XM_011524216.2=0.945388;XM_011524217.3=0.945388;XM_011524218.2=0.945388;XM_011524220.2=0.945388;XM_011524221.2=0.945388;XM_011524222.3=0.945388;XM_011524223.3=0.945388;XM_011524224.3=0.945388;XM_011524225.3=0.945388;XM_011524226.2=0.945388;XM_011524227.2=0.945388;XM_011524228.3=0.9…	0	0	0.22	0.96	ENSG00000146872.19	0.82	.	CanonicalSpliceDonor
	NM_002816:c.297+5G>A	17 67357298 C T	CAGI6	17	67357298	C	T	Yes	Alter by SPiCE	98.41 % [91.47 % - 99.96 %]	1	67357298	donor	5	IntronCons	0.99966	high	0	0	No	10	0	No site	0	No	No site	0	0	0	0	No	0	0	No	0	No	pathogenic	0.193	NM_001316341.1=0.192774;NM_002816.4=0.192774;NM_174871.3=0.192774;XM_024450842.1=0.192721;XM_024450843.1=0.192774;XR_001752571.2=0.192774	0	0	0	0.94	ENSG00000197170.10	0.82	.	CanonicalSpliceDonor
	NM_001005273.3:c.4073-3C>A	17 7905097 C A	CAGI6	17	7905097	C	A	Yes	Alter by SPiCE	98.41 % [91.47 % - 99.96 %]	0.998	7905097	acceptor	-3	IntronCons	0.99147	high	0	0	No	10	0	No site	0	No	No site	0	0	0	0	No	0	0	No	0	No	pathogenic	0.767	NM_001005271.2=0.767177;NM_001005273.2=0.767177;NM_005852.3=0.767177;XM_005256427.4=0.767177;XM_005256428.4=0.767177;XM_005256429.4=0.767177;XM_005256431.4=0.012961;XM_006721423.3=0.767177;XM_006721424.3=0.767177;XM_006721428.3=0.767177;XM_017024061.1=0.767177;XM_017024062.1=0.767177;XM_017024063.1=0.767177;XM_017024064.1=0.767177;XM_017024065.1=0.767177;XM_017024066.1=0.767177;XM_017024067.2=0.7…	0	0.73	0	0	ENSG00000170004.19	0.72	.	CanonicalSpliceAcceptor
	NM_000152.5:c.2577G>A	17 80118288 G A	CAGI6	17	80118288	G	A	No	NTR	05.1 % [02.47 % - 09.18 %]	0.022	80118288	donor	-70	ExonESR	0	Outside SPiCE Interpretation	0	0	No	0.358325	80118289	Acc	4.14071e-08	No	Don	80118357	-69	80118300	5.50068e-08	No	80118192	0.120805	Yes	0.120805	Yes	pathogenic	0.087	NM_000152.4=0.007286;NM_001079803.2=0.007286;NM_001079804.2=0.007286;NR_134848.1=0.086785;XM_005257193.2=0.007286;XM_005257194.4=0.007286	0	0	0.01	0	ENSG00000171298.14	0	.	ExonicDistant
	NM_001083961.2:c.1043+3A>G	19 36071719 A G	CAGI6	19	36071719	A	G	Yes	Alter by SPiCE	98.19 % [94.81 % - 99.63 %]	0.836	36071719	donor	3	IntronCons	0.80568	high	0	0	No	10	0	No site	0	No	No site	0	0	0	0	No	0	0	No	0	No	pathogenic	0.965	NM_001083961.1=0.965318;NM_173636.4=0.965318;XM_005258809.2=0.965318;XM_011526837.1=0.965318;XM_011526838.1=0.965318;XM_011526839.1=0.024443;XM_011526840.2=0.061569;XM_011526841.2=0.061569;XM_011526842.1=0.061569;XM_011526843.1=0.061569;XM_011526844.2=0.061569;XM_017026665.1=0.965318;XR_001753671.1=0.965318;XR_001753672.1=0.965318	0	0	0.03	0.15	ENSG00000075702.19	0.19	.	CanonicalSpliceDonor
	NM_001267550.2:c.76439G>C	2 178569693 C G	CAGI6	2	178569693	C	G	No	NTR	00 % [00 % - 01.82 %]	0	178569693	acceptor	6724	Exon	0	Outside SPiCE Interpretation	0	0	No	10	0	No site	0	No	No site	0	0	0	0	No	0	0	No	0	No	pathogenic	0.045	NM_001256850.1=0.010215;NM_001267550.2=0.010215;NM_003319.4=0.010215;NM_133378.4=0.010215;NM_133379.4=0.045426;NM_133432.3=0.010215;NM_133437.4=0.010215;NR_038271.1=0.035167;NR_038272.1=0.034958;XM_017004819.1=0.010215;XM_017004820.1=0.010215;XM_017004821.1=0.010215;XM_017004822.1=0.010215;XM_017004823.1=0.010215;XM_024453094.1=0.010215;XM_024453095.1=0.010215;XM_024453096.1=0.010215;XM_024453097…	0	0	0	0	ENSG00000155657.29	0	.	ExonicDistant
	NM_000393.5:c.961-10T>G	2 189079117 A C	CAGI6	2	189079117	A	C	No	NTR	01.85 % [00.38 % - 05.32 %]	0	189079117	acceptor	-10	IntronCons	0.07373	low	0	0	No	10	0	No site	0	No	No site	0	0	0	0	No	0	0	No	0	No	pathogenic	0.024	NM_000393.4=0.023918;XM_011510573.3=0.023918	0	0	0	0	ENSG00000204262.14	0.01	.	CanonicalSpliceAcceptor
	NM_001282531.3:c.108+4A>G	20 50903885 T C	CAGI6	20	50903885	T	C	Yes	Alter by SPiCE	98.41 % [91.47 % - 99.96 %]	0.996	50903885	donor	4	IntronCons	0.96411	high	0	0	No	10	50903884	Don	0.00105245	No	Don	50903888	5	50903884	4.82704e-06	No	50903888	0.0738308	Yes	0.00838899	No	pathogenic	0.985	NM_001282531.2=0.985007;NM_001282532.1=0.985007;NM_001347511.1=0.985007;NM_015339.4=0.985007;NM_181442.3=0.985007;XM_011528747.2=0.985007;XM_011528748.2=0.985007;XM_017027758.1=0.985007;XM_017027759.1=0.985007	0	0	0.12	0.14	ENSG00000101126.18	0.13	.	CanonicalSpliceDonor
	NM_000268.4:c.885+5G>A	22 29665069 G A	CAGI6	22	29665069	G	A	Yes	Alter by SPiCE	98.41 % [91.47 % - 99.96 %]	1	29665069	donor	5	IntronCons	0.98673	high	0	0	No	10	0	No site	0	No	No site	0	0	0	0	No	0	0	No	0	No	pathogenic	0.825	NM_000268.3=0.825444;NM_016418.5=0.825444;NM_181825.2=0.825444;NM_181828.2=0.825444;NM_181829.2=0.825444;NM_181830.2=0.825444;NM_181831.2=0.825444;NM_181832.2=0.825444;NM_181833.2=0.099887;XM_017028809.2=0.825444;XM_017028810.1=0.825444	0	0	0	0.52	ENSG00000186575.19	0.38	.	CanonicalSpliceDonor
	NM_000551.4:c.574C>A	3 10149897 C A	CAGI6	3	10149897	C	A	No	NTR	02.58 % [00.84 % - 05.91 %]	0.068	10149897	acceptor	111	ExonESR	0	Outside SPiCE Interpretation	0	0	No	1.79845	0	No site	0	No	No site	0	0	0	0	No	0	0	No	0	No	pathogenic	0.015	NM_000551.3=0.015331;NM_001354723.1=0.008622;NM_198156.2=0.008622	0	0	0	0	ENSG00000134086.9	0	.	ExonicDistant
	NM_001099404.2:c.3841-2A>G	3 38562539 T C	CAGI6	3	38562539	T	C	Yes	Alter by SPiCE	98.41 % [91.47 % - 99.96 %]	1	38562539	acceptor	-2	IntronCons	0.99979	high	0	0	No	10	0	No site	0	No	No site	0	0	0	0	No	0	0	No	0	No	pathogenic	0.961	NM_000335.4=0.961161;NM_001099404.1=0.961161;NM_001099405.1=0.961161;NM_001160160.1=0.961161;NM_001160161.1=0.961161;NM_001354701.1=0.961161;NM_198056.2=0.961161;XM_011533991.2=0.961161;XM_017007017.1=0.961161	0.06	0.99	0	0	ENSG00000183873.18	0.81	.	CanonicalSpliceAcceptor
	NM_000335.5:c.1115A>T	3 38606694 T A	CAGI6	3	38606694	T	A	Yes	Alter ESR	23.61 % [16.94 % - 31.4 %]	0.196	38606694	donor	-26	ExonESR	0	Outside SPiCE Interpretation	0	0	No	-2.23199	38606695	Acc	0.0143532	No	Don	38606668	-27	38606695	0.0112927	No	38606810	0.0256505	No	0.0256505	No	neutral	0.012	NM_000335.4=0.011949;NM_001099404.1=0.011949;NM_001099405.1=0.011949;NM_001160160.1=0.011949;NM_001160161.1=0.011949;NM_001354701.1=0.011949;NM_198056.2=0.011949;XM_011533991.2=0.011949;XM_017007017.1=0.011949	0	0	0.24	0.03	ENSG00000183873.18	0.14	.	ExonicDistant
	NM_000297.4:c.709+4dup	4 88019575 A AA	CAGI6	4	88019575	A	AA	Yes	Alter by SPiCE	98.41 % [91.47 % - 99.96 %]	1	88019575_88019575	donor	4	IntronCons	1	high	0	0	No	10	88019575	Don	0.000100274	No	Don	88019571	4	88019575	1.22849e-05	No	88019571	0.0318162	Yes	4.11781e-05	No	pathogenic	0.988	NM_000297.3=0.986533;XM_011532028.2=0.986533;XM_011532029.1=0.988122;XM_011532030.2=0.035500;XR_001741236.2=0.986533	0	0	0	0.92	ENSG00000118762.8	0.82	.	CanonicalSpliceDonor
	NM_000038.6:c.423-8A>G	5 112775621 A G	CAGI6	5	112775621	A	G	Yes	Alter by SPiCE	98.41 % [91.47 % - 99.96 %]	0.964	112775621	acceptor	-8	IntronCons	1	high	0	0	No	10	112775621	Acc	0.000329443	No	Acc	112775628	-8	0	0	No	112775628	0.00014713	No	4.65713e-07	No	pathogenic	0.999	NM_000038.5=0.999297;NM_001127510.2=0.999297;NM_001127511.2=0.999297;NM_001354895.1=0.999297;NM_001354896.1=0.999297;NM_001354897.1=0.999297;NM_001354898.1=0.999297;NM_001354899.1=0.999297;NM_001354900.1=0.999297;NM_001354901.1=0.999297;NM_001354902.1=0.999297;NM_001354903.1=0.999297;NM_001354904.1=0.999297;NM_001354905.1=0.999297;NM_001354906.1=0.999297	0.65	0.7	0	0	ENSG00000134982.18	0.81	.	CanonicalSpliceAcceptor
	NM_000038.6:c.1549-19T>G	5 112827910 T G	CAGI6	5	112827910	T	G	Yes	Alter by MES (Poly TC)	96.71 % [92.49 % - 98.92 %]	0.77	112827910	acceptor	-19	IntronPolyTCBP	0	Outside SPiCE Interpretation	-0.153126	0	No	10	112827910	Acc	0.0118588	No	Acc	112827928	-19	0	0	No	112827928	0.0479128	Yes	0.0479128	Yes	pathogenic	0.436	NM_000038.5=0.436149;NM_001127510.2=0.436149;NM_001127511.2=0.436149;NM_001354895.1=0.436149;NM_001354896.1=0.436149;NM_001354897.1=0.436149;NM_001354898.1=0.436149;NM_001354899.1=0.436149;NM_001354900.1=0.436149;NM_001354901.1=0.436149;NM_001354902.1=0.436149;NM_001354903.1=0.436149;NM_001354904.1=0.436149;NM_001354905.1=0.436149;NM_001354906.1=0.436149	0.46	0.05	0	0.04	ENSG00000134982.18	0.16	SpliceAI scores added from the website	IntronicDistant
	NM_017934.7:c.822+3A>G	6 79025940 T C	CAGI6	6	79025940	T	C	Yes	Alter by SPiCE	69.33 % [61.29 % - 76.59 %]	0.548	79025940	donor	3	IntronCons	0.48692	medium	0	0	No	10	79025936	Don	7.28496e-10	No	Don	79025942	7	79025936	5.39615e-10	No	79025942	0.0821199	Yes	0.0205823	No	pathogenic	0.372	NM_017934.6=0.371858;XM_005248729.5=0.371858;XM_011535918.3=0.371858;XM_011535919.1=0.371858;XM_017010989.2=0.371858;XM_017010990.2=0.371858	0	0	0	0	ENSG00000146247.15	0.03	.	CanonicalSpliceDonor
	NM_004408.4:c.1197-8G>A	9 128224243 G A	CAGI6	9	128224243	G	A	Yes	Alter by SPiCE	13.87 % [08.56 % - 20.81 %]	0.066	128224243	acceptor	-8	IntronCons	0.13019	medium	0	0	No	10	0	No site	0	No	No site	0	0	0	0	No	0	0	No	0	No	neutral	0.008	NM_001005336.2=0.007271;NM_001288737.1=0.007809;NM_001288738.1=0.007809;NM_001288739.1=0.007809;NM_004408.3=0.007271;XM_005251763.3=0.007271;XM_005251768.3=0.007809;XM_005251769.3=0.007271;XM_006716992.3=0.007809;XM_006716993.2=0.007809;XM_011518335.3=0.007809;XM_011518336.3=0.007271;XM_017014369.2=0.007271;XM_017014370.2=0.007271;XM_017014371.2=0.007271;XM_017014372.2=0.007271;XM_017014373.2=0.0…	0.03	0.01	0	0	ENSG00000106976.22	0.02	SpliceAI scores added from the website	CanonicalSpliceAcceptor
	NM_017662.5:c.2538G>A	9 74792624 C T	CAGI6	9	74792624	C	T	No	Alter by SPiCE	98.41 % [91.47 % - 99.96 %]	1	74792624	donor	-1	ExonESRCons	0.99999	high	0	0	No	0	0	No site	0	No	No site	0	0	0	0	No	0	0	No	0	No	pathogenic	0.95	NM_001177310.1=0.950367;NM_001177311.1=0.950367;NM_017662.4=0.950367;XM_011518244.1=0.950367;XM_011518245.1=0.950367;XM_011518246.1=0.950367;XM_011518247.1=0.950367;XM_011518248.1=0.950367;XM_011518249.1=0.950367;XM_011518250.1=0.009134;XM_011518251.2=0.950367;XM_011518252.2=0.950367;XM_011518255.2=0.950367;XM_017014287.1=0.950367;XM_017014288.1=0.009134;XM_017014289.1=0.950367;XR_001746185.1=0.9…	0	0	0	0.22	ENSG00000119121.22	0.62	.	CanonicalSpliceDonor
	NM_005032.7:c.1034A>G	X 115643359 A G	CAGI6	X	115643359	A	G	Yes	Alter by create New splice site + Alter ESR	98.11 % [94.59 % - 99.61 %]	0.816	115643359	acceptor	47	ExonESR	0	Outside SPiCE Interpretation	0	0	No	-2.22192	115643358	Don	0.129622	Yes	Acc	115643312	46	115643367	3.07009e-05	No	115643508	0.0246422	No	0.0246422	No	pathogenic	0.336	NM_001136025.4=0.336291;NM_001172335.2=0.336291;NM_001282337.1=0.336291;NM_001282338.1=0.336291;NM_005032.6=0.336291	0	0	0.94	0	ENSG00000102024.19	0.73	.	ExonicDistant
	NM_000276.4:c.1244+5G>A	X 129562791 G A	CAGI6	X	129562791	G	A	Yes	Alter by SPiCE	98.41 % [91.47 % - 99.96 %]	1	129562791	donor	5	IntronCons	0.99996	high	0	0	No	10	129562793	Don	0.00013921	No	Don	129562786	7	129562793	2.04367e-05	No	129562786	0.105867	Yes	0.000679286	No	pathogenic	0.939	NM_000276.3=0.938664;NM_001318784.1=0.938664;NM_001587.3=0.938664;XM_005262422.2=0.938664;XM_011531344.3=0.938664;XM_011531345.3=0.938664;XM_017029554.1=0.938664	0	0	0.02	0.54	ENSG00000122126.18	0.79	.	CanonicalSpliceDonor
	NM_001278116.2:c.2432-10T>G	X 153865829 A C	CAGI6	X	153865829	A	C	Yes	Alter by SPiCE	85.91 % [79.27 % - 91.06 %]	0.766	153865829	acceptor	-10	IntronCons	0.95669	high	0	0	No	10	0	No site	0	No	No site	0	0	0	0	No	0	0	No	0	No	pathogenic	0.032	NM_000425.4=0.031616;NM_001143963.2=0.031616;NM_001278116.1=0.031616;NM_024003.3=0.031616	0	0	0	0	ENSG00000198910.14	0.14	.	CanonicalSpliceAcceptor
	NM_012280.4:c.191+2dup	X 48478520 T TT	CAGI6	X	48478520	T	TT	Yes	Alter by SPiCE	98.41 % [91.47 % - 99.96 %]	0.992	48478520_48478520	donor	2	IntronCons	1	high	0	0	No	10	0	No site	0	No	No site	0	0	0	0	No	0	0	No	0	No	pathogenic	0.976	NM_001282157.1=0.012889;NM_012280.3=0.976094;NM_177439.2=0.976094;XM_005272595.2=0.976094;XM_024452359.1=0.976094;XR_002958767.1=0.976094;XR_002958768.1=0.976094;XR_002958769.1=0.976094;XR_002958770.1=0.976094;XR_949015.2=0.976094;XR_949016.2=0.976094	0	0	0.09	0.13	ENSG00000068438.15	0.76	.	CanonicalSpliceDonor
	NM_000302.4:c.1650G>A	1 11966316 G A	current dataset	1	11966316	G	A	Yes	Alter by SPiCE + Alter ESR	85.91 % [79.27 % - 91.06 %]	0.718	11966316	donor	-1	ExonESRCons	0.9927	high	0	0	No	-0.528347	0	No site	0	No	No site	0	0	0	0	No	0	0	No	0	No	pathogenic	0.992	NM_000302.3=0.991933;NM_001316320.1=0.991933;XM_024447707.1=0.991933	0	0	0	0.2	ENSG00000083444.17	0.44	.	CanonicalSpliceDonor
	NM_006469.5:c.282-7T>A	1 185308882 A T	current dataset	1	185308882	A	T	No	Alter by SPiCE	23.61 % [16.94 % - 31.4 %]	0.154	185308882	acceptor	-7	IntronCons	0.40665	medium	0	0	No	10	0	No site	0	No	No site	0	0	0	0	No	0	0	No	0	No	neutral	0.006	NM_006469.4=0.006075;XM_005244843.3=0.006075;XM_011509079.3=0.006075;XM_011509080.3=0.006075;XM_017000084.1=0.006075	0	0	0	0	ENSG00000116679.16	0.03	.	CanonicalSpliceAcceptor
	NM_015207.2:c.739G>A	1 19904891 G A	current dataset	1	19904891	G	A	No	Alter by SPiCE	54 % [45.68 % - 62.16 %]	0.538	19904891	acceptor	1	ExonESRCons	0.48217	medium	0	0	No	0	0	No site	0	No	No site	0	0	0	0	No	0	0	No	0	No	pathogenic	0.013	NM_015207.1=0.013352;XM_005245792.4=0.013352;XM_005245793.4=0.013352;XM_005245794.3=0.013352;XM_024454320.1=0.013352	0.05	0.01	0	0	ENSG00000169914.6	0.06	.	CanonicalSpliceAcceptor
	NM_005401.4:c.758+1delG	1 214397912 CC C	current dataset	1	214397912	CC	C	Yes	Alter by SPiCE	98.41 % [91.47 % - 99.96 %]	1	214397912_214397912	donor	1	IntronCons	1	high	0	0	No	10	214397913	Don	7.38341e-06	No	Don	214397912	-1	214397909	8.90614e-10	No	214397912	0.0173705	No	0.0173705	No	pathogenic	0.953	NM_005401.4=0.952714;XM_017001941.1=0.952714;XM_024448759.1=0.952714	0	0	0.31	0.89	ENSG00000152104.12	0.84	.	CanonicalSpliceDonor
	NM_001135599.3:c.831A>G	1 218434441 A G	current dataset	1	218434441	A	G	No	Alter ESR	47.89 % [39.44 % - 56.42 %]	0.402	218434441	donor	-8	ExonESR	0	Outside SPiCE Interpretation	0	0	No	-2.55727	218434440	Don	0.00227654	No	Don	218434448	-9	0	0	No	218434448	0.0162274	No	0.0162274	No	neutral	0.006	NM_001135599.3=0.006268;NM_003238.4=0.006268;NR_138148.1=0.006268;NR_138149.1=0.006268	0	0	0.02	0.18	ENSG00000092969.12	0.24	.	ExonicDistant
	NM_018087.4:c.892-21G>A	1 53806538 C T	current dataset	1	53806538	C	T	Yes	Alter by complex event	35.81 % [28.11 % - 44.1 %]	0.282	53806538	acceptor	-21	IntronBP	0	Outside SPiCE Interpretation	0	0	No	10	53806536	Acc	0.000707081	No	Acc	53806517	-19	0	0	No	53806517	0.00577348	No	0.00577348	No	pathogenic	0.112	NM_001168551.1=0.111527;NM_018087.4=0.111527;NR_033142.1=0.111527;XM_011541766.2=0.111527	0.23	0.27	0	0	ENSG00000058804.12	0.57	.	IntronicDistant
	NM_021080.3: c.307-2A>T	1 57072416 T A	current dataset	1	57072416	T	A	Yes	.	.	.	.	.	.	.	.	.	.	.	.	.	.	.	.	.	.	.	.	.	.	.	.	.	.	.	.	pathogenic	0.036	NM_001353980.1=0.036154;NM_001353983.1=0.009939;NM_001353985.1=0.009939;NM_001353986.1=0.009939;NM_021080.4=0.009939	0.84	0.99	0	0	ENSG00000173406.16	0.87	.	CanonicalSpliceAcceptor
	NM_021080.3:c.67+1G>T	1 57290963 C A	current dataset	1	57290963	C	A	Yes	Alter by SPiCE	98.41 % [91.47 % - 99.96 %]	0.996	57290963	donor	1	IntronCons	0.99999	high	0	0	No	10	57290964	Don	0.00302711	No	Don	57290963	-1	0	0	No	57290963	0.350047	Yes	0.350047	Yes	pathogenic	0.99	NM_001353980.1=0.990127;NM_001353983.1=0.990335;NM_001353985.1=0.990335;NM_001353986.1=0.990335;NM_021080.4=0.990335	0	0	0.13	1	ENSG00000173406.16	0.82	.	CanonicalSpliceDonor
	NM_000969.3:c.333T>C	1 92836198 T C	current dataset	1	92836198	T	C	No	NTR	06.8 % [03.77 % - 11.14 %]	0.042	92836198	acceptor	9	ExonESR	0	Outside SPiCE Interpretation	0	0	No	1.39601	92836200	Acc	0.000113614	No	Acc	92836189	11	92836200	8.397e-05	No	92836189	0.0192632	No	0.0192632	No	pathogenic	0.252	NM_000969.4=0.013756;NM_001006605.4=0.012301;NM_001252269.1=0.012301;NM_001252270.1=0.012301;NM_001252271.1=0.012301;NM_001252273.1=0.008032;NR_146333.1=0.251778	0	0	0	0	ENSG00000122406.14	0.05	.	ExonicDistant
	NM_000314.4:c.101C>G	10 87894046 C G	current dataset	10	87894046	C	G	No	Alter ESR	35.81 % [28.11 % - 44.1 %]	0.298	87894046	acceptor	22	ExonESR	0	Outside SPiCE Interpretation	0	0	No	-0.477003	87894045	Don	0.00142801	No	Acc	87894024	21	0	0	No	87894109	0.466089	Yes	0.466089	Yes	pathogenic	0.015	NM_000314.6=0.014677;NM_001304717.2=0.014677;NM_001304718.1=0.014373	0	0	0	0	ENSG00000171862.15	0.04	.	ExonicDistant
	NM_001164179.1:c.146A>G	10 95839692 A G	current dataset	10	95839692	A	G	No	.	.	.	.	.	.	.	.	.	.	.	.	.	.	.	.	.	.	.	.	.	.	.	.	.	.	.	.	pathogenic	0.013	NM_001098175.1=0.010614;NM_001164178.1=0.010614;NM_001164179.1=0.010614;NM_001164181.1=0.010614;NM_001164182.1=0.010614;NM_001164183.1=0.012262;NM_001312654.1=0.010614;NM_001320916.1=0.010614;NM_001776.5=0.010614;NR_038444.1=0.008632;NR_134320.1=0.012974;NR_134321.1=0.012974;NR_134322.1=0.012974;XM_011540370.2=0.010614;XM_011540371.2=0.010614;XM_011540372.2=0.010614;XM_011540373.2=0.010614;XM_011…	0	0	0	0	ENSG00000138185.20	0	.	CanonicalSpliceAcceptor
	NM_198043.2:c.971+2T>C	10 97456046 T C	current dataset	10	97456046	T	C	Yes	Alter by SPiCE	98.41 % [91.47 % - 99.96 %]	0.986	97456046	donor	2	IntronCons	0.99747	high	0	0	No	10	97456049	Don	0.00919123	No	Don	97456044	5	97456049	0.0078188	No	97456044	0.100736	Yes	0.100736	Yes	pathogenic	0.993	NM_001287803.1=0.993008;NM_001287804.1=0.993008;NM_032327.3=0.993008;NM_198043.2=0.993008;NM_198044.2=0.993008;NM_198045.2=0.993008;NM_198046.2=0.993008;NR_109895.1=0.993008;XM_006718021.1=0.993008;XM_006718022.1=0.993008;XM_006718023.1=0.993008;XM_006718024.1=0.993008;XM_006718025.1=0.993008;XM_006718026.1=0.993008;XM_017016766.1=0.993008;XM_017016767.1=0.993008;XM_017016768.1=0.993008;XM_017016…	0	0	0.37	0.86	ENSG00000171307.19	0.78	.	CanonicalSpliceDonor
	NM_000051.3:c.131A>G	11 108227834 A G	current dataset	11	108227834	A	G	No	Alter ESR	47.89 % [39.44 % - 56.42 %]	0.402	108227834	donor	-55	ExonESR	0	Outside SPiCE Interpretation	0	0	No	-2.23536	108227833	Don	0.00337643	No	Don	108227888	-56	0	0	No	108227888	0.0167856	No	0.0167856	No	pathogenic	0.085	NM_000051.3=0.011746;NM_001351834.1=0.011746;NM_001351835.1=0.010314;NM_001351836.1=0.010314;XM_005271562.5=0.011746;XM_006718843.4=0.011746;XM_006718845.2=0.084820;XM_011542840.3=0.011746;XM_011542842.3=0.011746;XM_011542843.2=0.011746;XM_011542844.3=0.011746;XM_011542845.2=0.084820;XM_017017789.2=0.011746;XM_017017790.2=0.011746;XM_017017791.1=0.011746;XM_017017792.2=0.011746;XR_002957150.1=0.0…	0	0	0.06	0	ENSG00000149311.20	0.04	.	ExonicDistant
	NM_000051.3:c.1607+5G>A	11 108251077 G A	current dataset	11	108251077	G	A	Yes	Alter by SPiCE	98.41 % [91.47 % - 99.96 %]	0.988	108251077	donor	5	IntronCons	0.98526	high	0	0	No	10	0	No site	0	No	No site	0	0	0	0	No	0	0	No	0	No	pathogenic	0.686	NM_000051.3=0.685976;NM_001351834.1=0.685976;NM_001351835.1=0.059453;NM_001351836.1=0.059453;XM_005271562.5=0.685976;XM_006718843.4=0.685976;XM_006718845.2=0.094281;XM_011542840.3=0.685976;XM_011542842.3=0.685976;XM_011542843.2=0.685976;XM_011542844.3=0.685976;XM_011542845.2=0.685976;XM_017017789.2=0.685976;XM_017017790.2=0.685976;XM_017017791.1=0.685976;XM_017017792.2=0.685976;XR_002957150.1=0.6…	0	0	0	0.56	ENSG00000149311.20	0.45	.	CanonicalSpliceDonor
	NM_000051.3:c.1803-2A>G	11 108252815 A G	current dataset	11	108252815	A	G	Yes	Alter by SPiCE	98.41 % [91.47 % - 99.96 %]	0.998	108252815	acceptor	-2	IntronCons	0.99995	high	0	0	No	10	0	No site	0	No	No site	0	0	0	0	No	0	0	No	0	No	pathogenic	0.989	NM_000051.3=0.988996;NM_001351834.1=0.988996;NM_001351835.1=0.070204;NM_001351836.1=0.070204;XM_005271562.5=0.988996;XM_006718843.4=0.988996;XM_006718845.2=0.122245;XM_011542840.3=0.988996;XM_011542842.3=0.988996;XM_011542843.2=0.988996;XM_011542844.3=0.988996;XM_011542845.2=0.988996;XM_017017789.2=0.988996;XM_017017790.2=0.988996;XM_017017791.1=0.988996;XM_017017792.2=0.988996;XR_002957150.1=0.9…	0.51	1	0	0	ENSG00000149311.20	0.86	.	CanonicalSpliceAcceptor
	NM_000051.3:c.1803-1G>C	11 108252816 G C	current dataset	11	108252816	G	C	Yes	Alter by SPiCE	98.41 % [91.47 % - 99.96 %]	0.992	108252816	acceptor	-1	IntronCons	0.99995	high	0	0	No	10	0	No site	0	No	No site	0	0	0	0	No	0	0	No	0	No	pathogenic	0.959	NM_000051.3=0.958721;NM_001351834.1=0.958721;NM_001351835.1=0.048108;NM_001351836.1=0.048108;XM_005271562.5=0.958721;XM_006718843.4=0.958721;XM_006718845.2=0.035897;XM_011542840.3=0.958721;XM_011542842.3=0.958721;XM_011542843.2=0.958721;XM_011542844.3=0.958721;XM_011542845.2=0.958721;XM_017017789.2=0.958721;XM_017017790.2=0.958721;XM_017017791.1=0.958721;XM_017017792.2=0.958721;XR_002957150.1=0.9…	0.57	1	0.01	0	ENSG00000149311.20	0.86	.	CanonicalSpliceAcceptor
	NM_000051.3:c.2921+5G>A	11 108271151 G A	current dataset	11	108271151	G	A	Yes	Alter by SPiCE	98.19 % [94.81 % - 99.63 %]	0.84	108271151	donor	5	IntronCons	1	high	0	0	No	10	0	No site	0	No	No site	0	0	0	0	No	0	0	No	0	No	pathogenic	0.931	NM_000051.3=0.931276;NM_001351834.1=0.931276;NM_001351835.1=0.059321;NM_001351836.1=0.059321;XM_005271562.5=0.931276;XM_006718843.4=0.931276;XM_006718845.2=0.048807;XM_011542840.3=0.931276;XM_011542842.3=0.931276;XM_011542843.2=0.931276;XM_011542844.3=0.931276;XM_011542845.2=0.931276;XM_017017789.2=0.931276;XM_017017790.2=0.931276;XM_017017791.1=0.931276;XM_017017792.2=0.931276;XR_002957150.1=0.9…	0	0	0	0.88	ENSG00000149311.20	0.78	.	CanonicalSpliceDonor
	NM_000051.3:c.3402+22T>G	11 108279630 T G	current dataset	11	108279630	T	G	No	NTR	00.72 % [00.15 % - 02.08 %]	0.014	108279630	donor	22	Intron	0	Outside SPiCE Interpretation	0	0	No	10	108279625	Don	0.00774973	No	Don	108279608	17	108279625	0.000114689	No	108279608	0.0188527	No	0.0188527	No	pathogenic	0.014	NM_000051.3=0.008278;NM_001351834.1=0.008278;NM_001351835.1=0.012323;NM_001351836.1=0.012323;XM_005271562.5=0.008278;XM_006718843.4=0.008278;XM_006718845.2=0.014184;XM_011542840.3=0.008278;XM_011542842.3=0.008278;XM_011542843.2=0.008278;XM_011542844.3=0.008278;XM_011542845.2=0.008278;XM_017017789.2=0.008278;XM_017017790.2=0.008278;XM_017017791.1=0.008278;XM_017017792.2=0.008278;XR_002957150.1=0.0…	0	0	0.08	0	ENSG00000149311.20	0.09	.	IntronicDistant
	NM_000051.3:c.3994-160T>C	11 108287440 T C	current dataset	11	108287440	T	C	Yes	NTR	00.25 % [00.01 % - 01.39 %]	0.002	108287440	acceptor	-160	DeepIntron	0	Outside SPiCE Interpretation	0	0	No	10	108287443	Don	1.14869e-06	No	Acc	108287599	-157	108287438	0.00549424	No	108284473	0.110644	Yes	0.110644	Yes	pathogenic	0.873	NM_000051.3=0.006339;NM_001351834.1=0.006339;NM_001351835.1=0.008405;NM_001351836.1=0.008405;XM_005271562.5=0.006339;XM_006718843.4=0.006339;XM_006718845.2=0.873232;XM_011542840.3=0.006339;XM_011542842.3=0.006339;XM_011542843.2=0.006339;XM_011542844.3=0.006339;XM_011542845.2=0.006339;XM_017017789.2=0.006339;XM_017017790.2=0.006339;XM_017017791.1=0.006339;XM_017017792.2=0.006339;XR_002957150.1=0.0…	0.3	0	0	0	ENSG00000149311.20	0.16	.	IntronicDistant
	NM_001197104.1:c.8387G>T	11 118504279 G T	current dataset	11	118504279	G	T	No	NTR	00 % [00 % - 01.84 %]	0.042	118504279	acceptor	1882	Exon	0	Outside SPiCE Interpretation	0	0	No	10	118504277	Don	0.0235593	No	Acc	118502397	1880	0	0	No	118506646	0.181287	Yes	0.181287	Yes	pathogenic	0.015	NM_001197104.1=0.015001;NM_005933.3=0.015001;XM_006718839.3=0.015001;XM_011542829.2=0.015001;XM_011542830.2=0.015001;XM_011542831.2=0.015001;XM_011542833.2=0.015001	0	0	0	0	ENSG00000118058.25	0.02	.	ExonicDistant
	NM_003105.5:c.4369+5G>A	11 121591161 G A	current dataset	11	121591161	G	A	Yes	Alter by SPiCE	98.41 % [91.47 % - 99.96 %]	1	121591161	donor	5	IntronCons	0.99958	high	0	0	No	10	0	No site	0	No	No site	0	0	0	0	No	0	0	No	0	No	pathogenic	0.814	NM_003105.5=0.814204;XM_011542963.3=0.814204;XM_011542965.3=0.814204;XM_011542967.3=0.814204;XM_017018169.2=0.814204;XM_017018170.2=0.814204;XM_017018171.1=0.814204;XM_017018172.2=0.814204	0	0	0.04	0.85	ENSG00000137642.13	0.7	.	CanonicalSpliceDonor
	NM_019055.5:c.1684+1G>A	11 124891665 C T	current dataset	11	124891665	C	T	Yes	Alter by SPiCE	98.41 % [91.47 % - 99.96 %]	0.996	124891665	donor	1	IntronCons	1	high	0	0	No	10	0	No site	0	No	No site	0	0	0	0	No	0	0	No	0	No	pathogenic	0.969	NM_001301088.1=0.969372;NM_019055.5=0.969372;XM_006718861.2=0.969372;XM_011542875.1=0.969372	0	0	0	0.67	ENSG00000254943.1	0	.	CanonicalSpliceDonor
	NM_000256.3:c.1897G>A	11 47341138 C T	current dataset	11	47341138	C	T	Yes	Alter by SPiCE	98.41 % [91.47 % - 99.96 %]	0.998	47341138	donor	-1	ExonESRCons	0.99703	high	0	0	No	0	0	No site	0	No	No site	0	0	0	0	No	0	0	No	0	No	pathogenic	0.997	NM_000256.3=0.997380	0	0	0.45	0.01	ENSG00000134571.12	0.31	.	CanonicalSpliceDonor
	NM_000256.3:c.1224-2A>G	11 47343264 T C	current dataset	11	47343264	T	C	Yes	Alter by SPiCE	98.41 % [91.47 % - 99.96 %]	1	47343264	acceptor	-2	IntronCons	0.99998	high	0	0	No	10	47343258	Acc	0.00108476	No	Don	47343259	2	47343258	4.46315e-06	No	47343262	0.0614589	Yes	0.0614589	Yes	pathogenic	0.785	NM_000256.3=0.785027	0.03	0.47	0.15	0	ENSG00000134571.12	0.19	.	CanonicalSpliceAcceptor
	NM_000256.3:c.821+5G>A	11 47347852 C T	current dataset	11	47347852	C	T	Yes	Alter by SPiCE	98.41 % [91.47 % - 99.96 %]	1	47347852	donor	5	IntronCons	0.99999	high	0	0	No	10	0	No site	0	No	No site	0	0	0	0	No	0	0	No	0	No	pathogenic	0.948	NM_000256.3=0.948216	0	0	0	0.86	ENSG00000134571.12	0.74	.	CanonicalSpliceDonor
	NM_001286581.1:c.2261_2267dup7	11 607717 G GCTCCCAG	current dataset	11	607717	G	GCTCCCAG	No	NTR	00 % [00 % - 01.82 %]	0.002	607717_607723	acceptor	652	Exon	0	Outside SPiCE Interpretation	0	0	No	10	607717	Acc	2.51712e-05	No	Acc	607065	652	607717	2.18993e-05	No	607065	0.168932	Yes	0.168932	Yes	neutral	0.006	NM_001286581.1=0.006050;NM_001286582.1=0.006050;NM_001286583.1=0.006050;NM_020901.3=0.006050;XM_005253025.5=0.006050;XM_005253027.3=0.006050;XM_011520236.3=0.006050;XM_011520237.3=0.006050	0	0	0	0	ENSG00000070047.13	0	.	ExonicDistant
	NM_001370259.2:c.1158C>T	11 64805662 G A	current dataset	11	64805662	G	A	Yes	.	.	.	.	.	.	.	.	.	.	.	.	.	.	.	.	.	.	.	.	.	.	.	.	.	.	.	.	pathogenic	0.104	NM_000244.3=0.104361;NM_130799.2=0.104361;NM_130800.2=0.104361;NM_130801.2=0.104361;NM_130802.2=0.104361;NM_130803.2=0.104361;NM_130804.2=0.104361;XM_005274001.4=0.104361;XM_011545040.1=0.104361;XM_011545041.2=0.104361;XM_011545042.3=0.104361;XM_017017765.1=0.104361;XM_017017766.1=0.104361;XM_017017767.2=0.104361;XM_017017768.1=0.104361;XM_017017769.1=0.104361;XM_017017770.2=0.104361	0	0	0.99	0.08	ENSG00000133895.19	0.87	.	ExonicDistant
	NM_130803.2:c.670-6C>A	11 64807686 G T	current dataset	11	64807686	G	T	No	Alter by SPiCE	69.33 % [61.29 % - 76.59 %]	0.606	64807686	acceptor	-6	IntronCons	0.60373	medium	0	0	No	10	0	No site	0	No	No site	0	0	0	0	No	0	0	No	0	No	neutral	0.006	NM_000244.3=0.006186;NM_130799.2=0.006186;NM_130800.2=0.006186;NM_130801.2=0.006186;NM_130802.2=0.006186;NM_130803.2=0.006186;NM_130804.2=0.006186;XM_005274001.4=0.006186;XM_011545040.1=0.006186;XM_011545041.2=0.006186;XM_011545042.3=0.006186;XM_017017765.1=0.006186;XM_017017766.1=0.006186;XM_017017767.2=0.006186;XM_017017768.1=0.006186;XM_017017769.1=0.006186;XM_017017770.2=0.006186	0.51	0	0	0	ENSG00000133895.19	0.27	.	CanonicalSpliceAcceptor
	NM_003626.3:c.2234C>G	11 70354371 C G	current dataset	11	70354371	C	G	No	NTR	04.35 % [02.01 % - 08.09 %]	0.03	70378137	donor	-59	ExonESR	0	Outside SPiCE Interpretation	0	0	No	-1.48412	0	No site	0	No	No site	0	0	0	0	No	0	0	No	0	No	neutral	0.006	NM_003626.3=0.005729;NM_177423.2=0.005729;NR_045286.1=0.005729;XM_006718716.3=0.005729;XM_011545306.3=0.005729;XM_011545307.3=0.005729;XM_011545308.3=0.005729;XM_011545309.2=0.005729;XM_011545310.3=0.005729;XM_011545311.3=0.005729;XM_011545312.2=0.005729;XM_011545313.2=0.005729;XM_011545314.3=0.005729;XM_011545315.2=0.005729;XM_011545316.2=0.005729;XM_011545317.2=0.005729;XM_011545318.3=0.005729;…	0	0	0	0	ENSG00000131626.19	0	.	ExonicDistant
	NM_012309.4:c.2440-5T>G	11 70490392 A C	current dataset	11	70490392	A	C	No	Alter by SPiCE	96.71 % [92.49 % - 98.92 %]	0.782	70490392	acceptor	-5	IntronCons	0.86289	high	0	0	No	10	0	No site	0	No	No site	0	0	0	0	No	0	0	No	0	No	neutral	0.01	NM_012309.4=0.009863;NM_133266.4=0.009863;NR_110766.1=0.009821;XM_005277932.3=0.009863;XM_017017387.1=0.009863;XM_017017388.1=0.009863;XM_017017389.1=0.009821;XM_017017390.1=0.009863	0.1	0.08	0	0	ENSG00000162105.21	0.07	.	CanonicalSpliceAcceptor
	NM_022772.3:c.1059+4C>T	11 722169 C T	current dataset	11	722169	C	T	Yes	Alter by SPiCE	98.41 % [91.47 % - 99.96 %]	0.95	722169	donor	4	IntronCons	1	high	0	0	No	10	722167	Don	1.47601e-06	No	Don	722165	2	0	0	No	722165	0.00202194	No	0.000375828	No	pathogenic	0.012	NM_022772.3=0.012208;XM_017018131.1=0.012208;XM_017018132.1=0.012208	0	0	0.1	0.16	ENSG00000177106.17	0.28	.	CanonicalSpliceDonor
	NM_022772.3:c.1208G>T	11 722549 G T	current dataset	11	722549	G	T	Yes	Alter by SPiCE	98.41 % [91.47 % - 99.96 %]	1	722549	donor	-1	ExonESRCons	0.99997	high	0	0	No	0	0	No site	0	No	No site	0	0	0	0	No	0	0	No	0	No	pathogenic	0.998	NM_022772.3=0.997828;XM_017018131.1=0.997828;XM_017018132.1=0.997828	0	0	0.04	0.8	ENSG00000177106.17	0.75	.	CanonicalSpliceDonor
	NM_004982.3:c.999A>T	12 21765999 T A	current dataset	12	21765999	T	A	No	.	.	.	.	.	.	.	.	.	.	.	.	.	.	.	.	.	.	.	.	.	.	.	.	.	.	.	.	pathogenic	0.034	NM_004982.3=0.034086;XM_005253358.5=0.034086;XM_017019283.2=0.034086;XM_017019284.2=0.034086	0	0	0.01	0	ENSG00000255644.1	0	.	ExonicDistant
	NM_199460.2:c.513G>A	12 2449011 G A	current dataset	12	2449011	G	A	No	Alter ESR	35.81 % [28.11 % - 44.1 %]	0.294	2449011	acceptor	36	ExonESR	0	Outside SPiCE Interpretation	0	0	No	-0.634119	2449012	Acc	0.00565563	No	Acc	2448975	37	2449018	4.74597e-05	No	2448975	0.0581763	Yes	0.0581763	Yes	neutral	0.006	NM_000719.6=0.005631;NM_001129827.1=0.005631;NM_001129829.1=0.005631;NM_001129830.2=0.005631;NM_001129831.1=0.005631;NM_001129832.1=0.005631;NM_001129833.1=0.005631;NM_001129834.1=0.005631;NM_001129835.1=0.005631;NM_001129836.1=0.005631;NM_001129837.1=0.005631;NM_001129838.1=0.005631;NM_001129839.1=0.005631;NM_001129840.1=0.005631;NM_001129841.1=0.005631;NM_001129842.1=0.005631;NM_001129843.1=0.0…	0.11	0	0	0	ENSG00000151067.23	0.13	.	ExonicDistant
	NM_001270399.1:c.78G>A	12 49186759 C T	current dataset	12	49186759	C	T	No	Alter ESR	43.04 % [35.2 % - 51.14 %]	0.346	49186759	acceptor	75	ExonESR	0	Outside SPiCE Interpretation	0	0	No	-3.45511	49186757	Acc	0.00241069	No	Acc	49186833	77	0	0	No	49186833	0.632314	Yes	0.632314	Yes	neutral	0.006	NM_001270399.1=0.005737;NM_001270400.1=0.005737;NM_006009.3=0.005737	0	0	0	0	ENSG00000258017.3	0	.	ExonicDistant
	NM_025114.3:c.5855+5G>A	12 88071776 C T	current dataset	12	88071776	C	T	Yes	Alter by SPiCE	98.41 % [91.47 % - 99.96 %]	0.998	88071776	donor	5	IntronCons	0.99966	high	0	0	No	10	0	No site	0	No	No site	0	0	0	0	No	0	0	No	0	No	pathogenic	0.964	NM_025114.3=0.963734;XM_011538756.3=0.963734;XM_011538757.3=0.963734;XM_011538758.3=0.963734;XM_011538759.2=0.963734;XM_011538760.2=0.963734;XM_011538761.2=0.963734;XM_011538762.3=0.963734;XM_011538763.3=0.963734;XM_011538764.3=0.963734;XM_011538765.3=0.963734;XM_011538766.3=0.963734;XM_017019980.2=0.963734;XM_017019981.2=0.963734;XM_017019982.1=0.963734;XM_017019983.2=0.963734;XR_001748869.1=0.9…	0	0	0	0.95	ENSG00000198707.17	0.84	.	CanonicalSpliceDonor
	ENST00000375820.4:c.1000-5T>G	13 110201527 A C	current dataset	13	110201527	A	C	No	Alter by SPiCE	98.41 % [91.47 % - 99.96 %]	0.994	116863127	donor	3	IntronCons	0.97335	high	0	0	No	10	116863127	Don	3.2534e-10	No	Don	116863129	3	116863124	4.81271e-09	No	116863129	0.0182015	No	0.000734777	No	pathogenic	0.895	NM_001303110.1=0.894789;NM_001845.5=0.894789;XM_011521048.2=0.894789	0.3	0.53	0	0	ENSG00000187498.16	0.48	.	CanonicalSpliceAcceptor
	NM_000059.3:c.1069G>T	13 32332547 G T	current dataset	13	32332547	G	T	No	NTR	02 % [00.55 % - 05.04 %]	0	32332547	acceptor	276	Exon	0	Outside SPiCE Interpretation	0	0	No	10	32332550	Acc	0.00208853	No	Acc	32332271	279	32332550	0.00160449	No	32332271	0.11547	Yes	0.11547	Yes	neutral	0.006	NM_000059.3=0.005695	0	0	0	0	ENSG00000139618.18	0	.	ExonicDistant
	NM_000059.3:c.9117+46_9134del65	13 32379958 TTAGTTTATGGAATCTCCATATGTTGAATTTTTGTTTTGTTTTCTGTAGGTTTCAGATGAAATTTT T	current dataset	13	32379958	TTAGTTTATGGAATCTCCATATGTTGAATTTTTGTTTTGTTTTCTGTAGGTTTCAGATGAAATTTT	T	Yes	NTR	00.24 % [00.01 % - 01.33 %]	0.032	32379959_32380023	donor	46	Intron	0	Outside SPiCE Interpretation	0	0	No	10	32380030	Acc	0.00285356	No	Acc	32380006	24	0	0	No	32380006	0.0761314	Yes	0.0761314	Yes	pathogenic	0.998	NM_000059.3=0.998405	0.97	1	0.01	0	ENSG00000139618.18	0.93	.	IntronicDistant
	NM_000059.3:c.9502-20T>G	13 32396878 T G	current dataset	13	32396878	T	G	No	Alter by complex event	43.04 % [35.2 % - 51.14 %]	0.35	32396878	acceptor	-20	IntronPolyTCBP	0	Outside SPiCE Interpretation	-0.125431	0	No	10	32396876	Acc	0.00114396	No	Acc	32396897	-22	32396876	0.00090157	No	32396897	0.05949	Yes	0.05949	Yes	neutral	0.007	NM_000059.3=0.007081	0	0	0	0	ENSG00000139618.18	0.03	.	IntronicDistant
	NM_002471.3:c.5661G>A	14 23383225 C T	current dataset	14	23383225	C	T	No	Alter by SPiCE	98.41 % [91.47 % - 99.96 %]	0.926	23383225	donor	-1	ExonESRCons	0.9702	high	0	0	No	-0.332003	0	No site	0	No	No site	0	0	0	0	No	0	0	No	0	No	pathogenic	0.787	NM_002471.3=0.786630	0	0	0.03	0.01	ENSG00000197616.13	0.05	.	CanonicalSpliceDonor
	NM_003239.4:c.232delG	14 75980663 CC C	current dataset	14	75980663	CC	C	No	.	.	.	.	.	.	.	.	.	.	.	.	.	.	.	.	.	.	.	.	.	.	.	.	.	.	.	.	neutral	0.006	NM_001329938.1=0.005999;NM_001329939.1=0.005570;NM_003239.4=0.005999	0	0	0	0	ENSG00000119650.13	0	.	ExonicDistant
	NM_030621.4:c.2257-7A>G	14 95108510 T C	current dataset	14	95108510	T	C	Yes	Alter by SPiCE + Alter by create New splice site	98.41 % [91.47 % - 99.96 %]	0.912	95108510	acceptor	-7	IntronCons	1	high	0	0	No	10	95108509	Acc	0.0748741	Yes	Acc	95108503	-6	0	0	No	95108503	0.0480429	Yes	3.39739e-05	No	pathogenic	0.935	NM_001195573.1=0.934694;NM_001271282.2=0.934694;NM_001291628.1=0.934694;NM_030621.4=0.934694;NM_177438.2=0.934694;XM_011536599.2=0.934694;XM_011536600.3=0.934694;XM_011536601.3=0.934694;XM_011536602.3=0.934694;XM_011536604.2=0.934694;XM_011536605.2=0.934694;XM_017021120.2=0.934694;XM_017021121.2=0.934694;XM_017021122.2=0.934694;XM_017021123.2=0.934694	1	0.75	0	0	ENSG00000100697.17	0.86	.	CanonicalSpliceAcceptor
	NM_138576.3:c.2000G>A	14 99174836 C T	current dataset	14	99174836	C	T	No	NTR	00 % [00 % - 01.83 %]	0	99174836	acceptor	1360	Exon	0	Outside SPiCE Interpretation	0	0	No	10	99174834	Acc	1.80219e-06	No	Acc	99176195	1362	0	0	No	0	0	No	0	No	neutral	0.008	NM_001282237.1=0.007502;NM_001282238.1=0.007502;NM_022898.2=0.007502;NM_138576.3=0.007502	0	0	0	0	ENSG00000127152.18	0	.	ExonicDistant
	NM_000462.3:c.1618-2A>C	15 25360529 T G	current dataset	15	25360529	T	G	Yes	Alter by SPiCE	98.41 % [91.47 % - 99.96 %]	1	25360529	acceptor	-2	IntronCons	1	high	0	0	No	10	25360523	Acc	0.0180273	No	Acc	25360527	5	25360523	3.26146e-05	No	25360527	0.0368621	No	0.0368621	No	pathogenic	0.997	NM_000462.4=0.976583;NM_001354505.1=0.976583;NM_001354506.1=0.976583;NM_001354507.1=0.976583;NM_001354508.1=0.976583;NM_001354509.1=0.976583;NM_001354511.1=0.976583;NM_001354512.1=0.976583;NM_001354513.1=0.976583;NM_001354523.1=0.976583;NM_001354526.1=0.976583;NM_001354538.1=0.976583;NM_001354539.1=0.976583;NM_001354540.1=0.976583;NM_001354541.1=0.976583;NM_001354542.1=0.976583;NM_001354543.1=0.9…	0.53	1	0	0	ENSG00000224078.15	0	.	CanonicalSpliceAcceptor
	NM_005159.4:c.723C>G	15 34792175 G C	current dataset	15	34792175	G	C	No	Alter by create New splice site + Alter ESR	69.33 % [61.29 % - 76.59 %]	0.566	34792175	donor	-86	ExonESR	0	Outside SPiCE Interpretation	0	0	No	-0.516967	34792175	Don	0.270201	Yes	Don	34792089	-86	0	0	No	34792089	0.455907	Yes	0.455907	Yes	pathogenic	0.015	NM_005159.4=0.014514	0	0	0.25	0	ENSG00000250007.8	0.01	.	ExonicDistant
	NM_000138.4:c.6288C>T	15 48437793 G A	current dataset	15	48437793	G	A	No	NTR	07.62 % [04.42 % - 12.08 %]	0.072	48437793	donor	-26	ExonESR	0	Outside SPiCE Interpretation	0	0	No	-1.29986	48437794	Don	0.0103749	No	Don	48437767	-27	0	0	No	48437767	0.282626	Yes	0.282626	Yes	neutral	0.006	NM_000138.4=0.006222	0	0	0	0.1	ENSG00000166147.15	0.04	.	ExonicDistant
	NM_000138.4:c.5296+5G>A	15 48460241 C T	current dataset	15	48460241	C	T	Yes	Alter by SPiCE	98.41 % [91.47 % - 99.96 %]	1	48460241	donor	5	IntronCons	0.99958	high	0	0	No	10	0	No site	0	No	No site	0	0	0	0	No	0	0	No	0	No	pathogenic	0.961	NM_000138.4=0.961177	0	0	0.02	0.97	ENSG00000166147.15	0.82	.	CanonicalSpliceDonor
	NM_006578.3:c.112+1G>C	15 52179767 C G	current dataset	15	52179767	C	G	Yes	Alter by SPiCE	98.41 % [91.47 % - 99.96 %]	0.998	52179767	donor	1	IntronCons	1	high	0	0	No	10	52179763	Don	0.00239971	No	Don	52179767	5	52179763	0.00207388	No	52179767	0.589578	Yes	0.589578	Yes	pathogenic	0.024	NM_006578.3=0.007354;NM_016194.3=0.006091;XM_011521162.3=0.023686;XM_011521163.3=0.023686;XM_017021867.2=0.023686;XR_001751060.2=0.007354	0	0	0.13	0.96	ENSG00000069966.19	0.86	.	CanonicalSpliceDonor
	NM_005902.3:c.400+5G>T	15 67165093 G T	current dataset	15	67165093	G	T	Yes	Alter by SPiCE	96.71 % [92.49 % - 98.92 %]	0.79	67165093	donor	5	IntronCons	0.97828	high	0	0	No	10	0	No site	0	No	No site	0	0	0	0	No	0	0	No	0	No	pathogenic	0.901	NM_001145102.1=0.900613;NM_001145103.1=0.900613;NM_001145104.1=0.013955;NM_005902.3=0.900613;XM_011521559.3=0.879529;XM_011521560.1=0.900613	0	0	0.03	0	ENSG00000166949.17	0.03	.	CanonicalSpliceDonor
	NM_005902.3:c.401-6G>A	15 67165247 G A	current dataset	15	67165247	G	A	Yes	Alter by SPiCE + Alter by create New splice site	85.91 % [79.27 % - 91.06 %]	0.758	67165247	acceptor	-6	IntronCons	1	high	0	0	No	10	67165248	Acc	0.189732	Yes	Acc	67165252	-5	0	0	No	67165252	0.0632744	Yes	0.000101309	No	pathogenic	1	NM_001145102.1=0.999987;NM_001145103.1=0.999987;NM_001145104.1=0.007043;NM_005902.3=0.999987;XM_011521559.3=0.009130;XM_011521560.1=0.999987	1	0.14	0	0	ENSG00000166949.17	0.85	.	CanonicalSpliceAcceptor
	NM_020778.4:c.1275A>T	15 84839948 A T	current dataset	15	84839948	A	T	No	NTR	02 % [00.55 % - 05.04 %]	0.15	84839948	acceptor	247	Exon	0	Outside SPiCE Interpretation	0	0	No	10	84839946	Don	0.133483	Yes	Acc	84839701	245	0	0	No	84840932	0.665203	Yes	0.665203	Yes	neutral	0.006	NM_020778.4=0.005821	0.01	0	0.57	0	ENSG00000136383.7	0.42	.	ExonicDistant
	NM_001077350.2:c.319-2A>G	16 117377 T C	current dataset	16	117377	T	C	Yes	Alter by SPiCE	98.41 % [91.47 % - 99.96 %]	1	117377	acceptor	-2	IntronCons	0.99994	high	0	0	No	10	0	No site	0	No	No site	0	0	0	0	No	0	0	No	0	No	pathogenic	0.975	NM_001039476.2=0.034411;NM_001077350.2=0.975459;NM_001243247.1=0.975459;NM_001243248.1=0.018630;NM_001243249.1=0.018630	0.05	0.95	0	0	ENSG00000103148.17	0.86	.	CanonicalSpliceAcceptor
	NM_001040113.1:c.1423-12C>G	16 15758012 G C	current dataset	16	15758012	G	C	No	Alter by SPiCE	13.87 % [08.56 % - 20.81 %]	0.04	15758012	acceptor	-12	IntronCons	0.36782	medium	0	0	No	10	0	No site	0	No	No site	0	0	0	0	No	0	0	No	0	No	neutral	0.006	NM_001040113.1=0.006328;NM_001040114.1=0.006328;NM_002474.2=0.006328;NM_022844.2=0.006328;XM_011522502.2=0.006328;XM_017023250.1=0.006328	0.02	0.01	0	0	ENSG00000133392.18	0.03	.	CanonicalSpliceAcceptor
	NM_000548.3:c.-29-4A>C	16 2048583 A C	current dataset	16	2048583	A	C	Yes	NTR	01.85 % [00.38 % - 05.32 %]	0.058	2048583	acceptor	-4	IntronCons	0.05214	low	0	0	No	10	2048588	Acc	7.75053e-05	No	Acc	2048586	2	2048588	5.01878e-06	No	2048586	0.036819	No	0.0278244	No	neutral	0.007	NM_000548.4=0.006311;NM_001077183.2=0.006311;NM_001114382.2=0.006311;NM_001318827.1=0.006311;NM_001318829.1=0.006949;NM_001318831.1=0.006311;NM_001318832.1=0.006311;XM_005255529.4=0.006311;XM_005255531.4=0.006311;XM_011522636.2=0.006311;XM_011522637.2=0.006311;XM_011522638.2=0.006311;XM_011522639.2=0.006311;XM_011522640.2=0.006311;XM_017023615.1=0.006311;XM_017023616.1=0.006311;XM_017023617.1=0.0…	0.02	0.09	0	0	ENSG00000103197.19	0.31	.	CanonicalSpliceAcceptor
	NM_000548.3:c.152A>C	16 2050413 A C	current dataset	16	2050413	A	C	No	Alter ESR	96.71 % [92.49 % - 98.92 %]	0.806	2050413	acceptor	14	ExonESR	0	Outside SPiCE Interpretation	0	0	No	-1.37727	0	No site	0	No	No site	0	0	0	0	No	0	0	No	0	No	neutral	0.007	NM_000548.4=0.006486;NM_001077183.2=0.006486;NM_001114382.2=0.006486;NM_001318827.1=0.006546;NM_001318829.1=0.006486;NM_001318831.1=0.006488;NM_001318832.1=0.006486;XM_005255529.4=0.006486;XM_005255531.4=0.006486;XM_011522636.2=0.006486;XM_011522637.2=0.006486;XM_011522638.2=0.006546;XM_011522639.2=0.006486;XM_011522640.2=0.006486;XM_017023615.1=0.006486;XM_017023616.1=0.006486;XM_017023617.1=0.0…	0	0	0	0	ENSG00000103197.19	0.01	.	ExonicDistant
	NM_000548.3:c.226-6T>G	16 2053336 T G	current dataset	16	2053336	T	G	Yes	Alter by SPiCE	85.91 % [79.27 % - 91.06 %]	0.72	2053336	acceptor	-6	IntronCons	0.57094	medium	0	0	No	10	0	No site	0	No	No site	0	0	0	0	No	0	0	No	0	No	pathogenic	0.019	NM_000548.4=0.019412;NM_001077183.2=0.019412;NM_001114382.2=0.019412;NM_001318827.1=0.006094;NM_001318829.1=0.019412;NM_001318831.1=0.006056;NM_001318832.1=0.019412;XM_005255529.4=0.019412;XM_005255531.4=0.019412;XM_011522636.2=0.019412;XM_011522637.2=0.019412;XM_011522638.2=0.006094;XM_011522639.2=0.019412;XM_011522640.2=0.019412;XM_017023615.1=0.019412;XM_017023616.1=0.019412;XM_017023617.1=0.0…	0.03	0	0	0	ENSG00000103197.19	0.03	.	CanonicalSpliceAcceptor
	NM_000548.3:c.599+4A>G	16 2055523 A G	current dataset	16	2055523	A	G	Yes	Alter by SPiCE	98.41 % [91.47 % - 99.96 %]	0.96	2055523	donor	4	IntronCons	0.99987	high	0	0	No	10	0	No site	0	No	No site	0	0	0	0	No	0	0	No	0	No	pathogenic	0.99	NM_000548.4=0.990021;NM_001077183.2=0.990021;NM_001114382.2=0.990021;NM_001318827.1=0.990021;NM_001318829.1=0.990021;NM_001318831.1=0.027525;NM_001318832.1=0.990021;XM_005255529.4=0.990021;XM_005255531.4=0.990021;XM_011522636.2=0.990021;XM_011522637.2=0.990021;XM_011522638.2=0.990021;XM_011522639.2=0.990021;XM_011522640.2=0.990021;XM_017023615.1=0.990021;XM_017023616.1=0.990021;XM_017023617.1=0.9…	0	0	0	0.75	ENSG00000103197.19	0.55	.	CanonicalSpliceDonor
	NM_000548.5:c.700G>C	16 2056695 G C	current dataset	16	2056695	G	C	No	NTR	07.81 % [04.44 % - 12.56 %]	0.052	2056695	acceptor	52	ExonESR	0	Outside SPiCE Interpretation	0	0	No	-1.52846	2056697	Acc	0.00766203	No	Acc	2056643	54	2056699	9.89764e-05	No	2056643	0.437176	Yes	0.437176	Yes	pathogenic	0.013	NM_000548.4=0.013084;NM_001077183.2=0.013084;NM_001114382.2=0.013084;NM_001318827.1=0.013084;NM_001318829.1=0.013084;NM_001318831.1=0.013084;NM_001318832.1=0.013084;XM_005255529.4=0.013084;XM_005255531.4=0.013084;XM_011522636.2=0.013084;XM_011522637.2=0.013084;XM_011522638.2=0.013084;XM_011522639.2=0.013084;XM_011522640.2=0.013084;XM_017023615.1=0.013084;XM_017023616.1=0.013084;XM_017023617.1=0.0…	0	0	0	0	ENSG00000103197.19	0	.	ExonicDistant
	NM_000548.3:c.1033_1035delinsTTA	16 2060727 CTC TTA	current dataset	16	2060727	CTC	TTA	Yes	.	.	.	.	.	.	.	.	.	.	.	.	.	.	.	.	.	.	.	.	.	.	.	.	.	.	.	.	pathogenic	0.014	NM_000548.4=0.013905;NM_001077183.2=0.013905;NM_001114382.2=0.013905;NM_001318827.1=0.013905;NM_001318829.1=0.013905;NM_001318831.1=0.013905;NM_001318832.1=0.013905;XM_005255529.4=0.013905;XM_005255531.4=0.013905;XM_011522636.2=0.013905;XM_011522637.2=0.013905;XM_011522638.2=0.013905;XM_011522639.2=0.013905;XM_011522640.2=0.013905;XM_017023615.1=0.013905;XM_017023616.1=0.013905;XM_017023617.1=0.0…	0.33	0	0.01	0	ENSG00000103197.19	0.25	.	ExonicDistant
	NM_000548.3:c.1717-785_1717-784delAG	16 2069670 CAG C	current dataset	16	2069670	CAG	C	No	NTR	00 % [00 % - 00.93 %]	0	2069671_2069672	acceptor	-785	DeepIntron	0	Outside SPiCE Interpretation	0	0	No	10	2069671	Don	3.87928e-06	No	Acc	2070455	-785	0	0	No	2065635	0.521137	Yes	0.521137	Yes	neutral	0.006	NM_000548.4=0.006341;NM_001077183.2=0.006341;NM_001114382.2=0.006341;NM_001318827.1=0.006341;NM_001318829.1=0.006341;NM_001318831.1=0.006341;NM_001318832.1=0.006341;XM_005255529.4=0.006341;XM_005255531.4=0.006341;XM_011522636.2=0.006341;XM_011522637.2=0.006341;XM_011522638.2=0.006341;XM_011522639.2=0.006341;XM_011522640.2=0.006341;XM_017023615.1=0.006341;XM_017023616.1=0.006341;XM_017023617.1=0.0…	0	0	0	0	ENSG00000103197.19	0	.	IntronicDistant
	NM_000548.3:c.1947-23A>G	16 2071761 A G	current dataset	16	2071761	A	G	Yes	Alter BP	98.19 % [94.81 % - 99.63 %]	0.844	2071761	acceptor	-23	IntronBP	0	Outside SPiCE Interpretation	0	1	Yes g.2071761 (-23): 5.477	10	0	No site	0	No	No site	0	0	0	0	No	0	0	No	0	No	pathogenic	0.038	NM_000548.4=0.038402;NM_001077183.2=0.038402;NM_001114382.2=0.038402;NM_001318827.1=0.038402;NM_001318829.1=0.038402;NM_001318831.1=0.038402;NM_001318832.1=0.038402;XM_005255529.4=0.038402;XM_005255531.4=0.038402;XM_011522636.2=0.038402;XM_011522637.2=0.038402;XM_011522638.2=0.038402;XM_011522639.2=0.038402;XM_011522640.2=0.038402;XM_017023615.1=0.038402;XM_017023616.1=0.038402;XM_017023617.1=0.0…	0	0.17	0	0	ENSG00000103197.19	0.5	.	IntronicDistant
	NM_000548.3:c.2838-125C>A	16 2077473 C A	current dataset	16	2077473	C	A	Yes	NTR	00 % [00 % - 00.98 %]	0.074	2077473	acceptor	-125	Intron	0	Outside SPiCE Interpretation	0	0	No	10	2077474	Acc	0.00858014	No	Acc	2077597	-124	0	0	No	2077597	0.00765284	No	0.00765284	No	neutral	0.01	NM_000548.4=0.010397;NM_001077183.2=0.006980;NM_001114382.2=0.010397;NM_001318827.1=0.007106;NM_001318829.1=0.007106;NM_001318831.1=0.006980;NM_001318832.1=0.006980;XM_005255529.4=0.007106;XM_005255531.4=0.007106;XM_011522636.2=0.010397;XM_011522637.2=0.010397;XM_011522638.2=0.010397;XM_011522639.2=0.007106;XM_011522640.2=0.006980;XM_017023615.1=0.010397;XM_017023616.1=0.006980;XM_017023617.1=0.0…	0.82	0	0	0	ENSG00000103197.19	0.53	.	IntronicDistant
	NM_000548.3:c.2967-460G>A	16 2078572 G A	current dataset	16	2078572	G	A	Yes	Alter by create New Exon	23.61 % [16.94 % - 31.4 %]	0.16	2078572	acceptor	-460	DeepIntron	0	Outside SPiCE Interpretation	0	0	No	10	2078573	Acc	0.0886202	Yes	Acc	2079031	-459	2078581	2.68159e-05	No	2079031	0.0875588	Yes	0.0875588	Yes	pathogenic	0.075	NM_000548.4=0.075304;NM_001077183.2=0.021987;NM_001114382.2=0.075304;NM_001318827.1=0.022023;NM_001318829.1=0.022023;NM_001318831.1=0.021987;NM_001318832.1=0.021987;XM_005255529.4=0.022023;XM_005255531.4=0.022023;XM_011522636.2=0.075304;XM_011522637.2=0.075190;XM_011522638.2=0.075304;XM_011522639.2=0.022023;XM_011522640.2=0.021987;XM_017023615.1=0.075190;XM_017023616.1=0.021987;XM_017023617.1=0.0…	0.35	0	0	0	ENSG00000103197.19	0.2	.	IntronicDistant
	NM_000548.5:c.3879G>A	16 2082500 G A	current dataset	16	2082500	G	A	No	NTR	05.05 % [02.45 % - 09.09 %]	0.188	2082500	donor	-5	ExonESR	0	Outside SPiCE Interpretation	0	0	No	-0.140305	0	No site	0	No	No site	0	0	0	0	No	0	0	No	0	No	pathogenic	0.017	NM_000548.4=0.008675;NM_001077183.2=0.016936;NM_001114382.2=0.016936;NM_001318827.1=0.016936;NM_001318829.1=0.016936;NM_001318831.1=0.008675;NM_001318832.1=0.016936;XM_005255529.4=0.008675;XM_005255531.4=0.016936;XM_011522636.2=0.006933;XM_011522637.2=0.006933;XM_011522638.2=0.006933;XM_011522639.2=0.006933;XM_011522640.2=0.006933;XM_017023615.1=0.008675;XM_017023616.1=0.008675;XM_017023617.1=0.0…	0.15	0	0	0	ENSG00000103197.19	0.03	.	ExonicDistant
	NM_001009944.2:c.5830G>A	16 2109337 C T	current dataset	16	2109337	C	T	No	NTR	02.51 % [00.82 % - 05.77 %]	0.018	2109337	donor	-1086	Exon	0	Outside SPiCE Interpretation	0	0	No	10	2109335	Acc	0.00351157	No	Don	2108251	-1084	2109333	5.28595e-05	No	2111871	0.285634	Yes	0.285634	Yes	pathogenic	0.026	NM_000296.3=0.025504;NM_001009944.2=0.025504;XM_005255370.3=0.025504;XM_011522528.3=0.025504;XM_011522529.2=0.025504;XM_011522537.2=0.025504;XM_024450298.1=0.025504;XM_024450299.1=0.025504;XM_024450300.1=0.025504;XM_024450301.1=0.025504	0	0	0	0	ENSG00000008710.20	0	.	ExonicDistant
	NM_173201.3:c.136+1G>T	16 28879117 G T	current dataset	16	28879117	G	T	Yes	.	.	.	.	.	.	.	.	.	.	.	.	.	.	.	.	.	.	.	.	.	.	.	.	.	.	.	.	pathogenic	0.932	NM_001286075.1=0.081633;NM_004320.4=0.931881;NM_173201.3=0.931881;NR_046287.1=0.023987;NR_046288.1=0.028473;NR_046289.1=0.023987;NR_046290.1=0.028473	0	0	0.03	0.96	ENSG00000196296.14	0.63	.	CanonicalSpliceDonor
	NM_015247.2:c.2350+5G>A	16 50792710 G A	current dataset	16	50792710	G	A	Yes	Alter by SPiCE	98.41 % [91.47 % - 99.96 %]	0.996	50792710	donor	5	IntronCons	0.99968	high	0	0	No	10	0	No site	0	No	No site	0	0	0	0	No	0	0	No	0	No	pathogenic	0.964	NM_001042355.1=0.963998;NM_001042412.1=0.963998;NM_015247.2=0.963998;XM_005255812.2=0.963998;XM_006721149.1=0.963998;XM_011522907.2=0.963998;XM_011522908.1=0.963998;XM_011522911.2=0.128493;XM_017022977.1=0.963998;XM_017022978.1=0.963998;XM_017022979.1=0.963998;XM_017022980.1=0.963998;XM_017022981.2=0.963998;XR_001751849.1=0.963998;XR_933218.1=0.963998	0	0	0	0.9	ENSG00000083799.18	0.8	.	CanonicalSpliceDonor
	NM_153837.3:c.140G>A	16 57562459 G A	current dataset	16	57562459	G	A	Yes	.	.	.	.	.	.	.	.	.	.	.	.	.	.	.	.	.	.	.	.	.	.	.	.	.	.	.	.	pathogenic	0.685	NM_001304376.2=0.685194;NM_001318481.1=0.685194;NM_153837.3=0.685194;XM_011522949.2=0.685194;XM_011522950.2=0.685194	0	0	0	0.72	ENSG00000159618.16	0.64	.	CanonicalSpliceDonor
	NM_002661.5:c.3514A>G	16 81946207 A G	current dataset	16	81946207	A	G	No	NTR	03.59 % [01.56 % - 06.95 %]	0.066	81946207	acceptor	33	ExonESR	0	Outside SPiCE Interpretation	0	0	No	2.46604	81946202	Don	0.0254404	No	Acc	81946174	28	81946202	0.000881047	No	81946263	0.333617	Yes	0.333617	Yes	pathogenic	0.013	NM_002661.4=0.012959	0	0	0	0	ENSG00000289733.1	0.01	.	ExonicDistant
	NM_002472.2:c.3254+1G>A	17 10401045 C T	current dataset	17	10401045	C	T	Yes	Alter by SPiCE	98.41 % [91.47 % - 99.96 %]	0.994	10401045	donor	1	IntronCons	1	high	0	0	No	10	0	No site	0	No	No site	0	0	0	0	No	0	0	No	0	No	pathogenic	0.981	NM_002472.2=0.980911;NR_125367.1=0.027769	0	0	0	0.99	ENSG00000272736.5	0	.	CanonicalSpliceDonor
	NM_000430.3:c.33-3C>T	17 2665369 C T	current dataset	17	2665369	C	T	Yes	Alter by SPiCE	69.33 % [61.29 % - 76.59 %]	0.618	2665369	acceptor	-3	IntronCons	0.40973	medium	0	0	No	10	2665379	Acc	2.36264e-08	No	Acc	2665371	8	2665379	2.35317e-08	No	2665371	0.0367103	No	0.0177131	No	pathogenic	0.013	NM_000430.3=0.008002;XM_011523901.2=0.008002;XM_011523902.3=0.008002;XM_011523903.2=0.008002;XM_017024701.1=0.008002;XM_017024702.2=0.006770;XM_017024703.1=0.012649	0.01	0.01	0	0	ENSG00000007168.14	0.06	.	CanonicalSpliceAcceptor
	NM_000267.1:c.288+3A>T	17 31159096 A T	current dataset	17	31159096	A	T	Yes	Alter by SPiCE	98.41 % [91.47 % - 99.96 %]	1	31159096	donor	3	IntronCons	0.99657	high	0	0	No	10	0	No site	0	No	No site	0	0	0	0	No	0	0	No	0	No	pathogenic	0.956	NM_000267.3=0.956007;NM_001042492.2=0.956007;NM_001128147.2=0.956007	0	0	0	0.95	ENSG00000196712.20	0.82	.	CanonicalSpliceDonor
	NM_000267.3:c.586+3A>T	17 31170000 A T	current dataset	17	31170000	A	T	Yes	Alter by SPiCE	98.41 % [91.47 % - 99.96 %]	0.964	31170000	donor	3	IntronCons	0.98095	high	0	0	No	10	0	No site	0	No	No site	0	0	0	0	No	0	0	No	0	No	pathogenic	0.963	NM_000267.3=0.963302;NM_001042492.2=0.963302;NM_001128147.2=0.963302	0	0	0	0.77	ENSG00000196712.20	0.54	.	CanonicalSpliceDonor
	NM_000267.3:c.1642-9A>G	17 31221841 A G	current dataset	17	31221841	A	G	Yes	Alter by SPiCE	98.41 % [91.47 % - 99.96 %]	0.942	31221841	acceptor	-9	IntronCons	1	high	0	0	No	10	31221841	Acc	0.0253696	No	Acc	31221849	-9	0	0	No	31221849	0.00149013	No	9.90771e-07	No	pathogenic	0.999	NM_000267.3=0.998926;NM_001042492.2=0.998926;NM_001128147.2=0.998845	0.81	0.58	0	0	ENSG00000196712.20	0.66	.	CanonicalSpliceAcceptor
	NM_000267.3:c.1722-26T>G	17 31223418 T G	current dataset	17	31223418	T	G	Yes	Alter BP	54 % [45.68 % - 62.16 %]	0.51	31223418	acceptor	-26	IntronBP	0	Outside SPiCE Interpretation	0	1	Yes g.31223420 (-24): 5.646	10	31223417	Acc	0.000107868	No	Acc	31223443	-27	31223417	1.87614e-05	No	31223443	0.00330864	No	0.00330864	No	pathogenic	0.012	NM_000267.3=0.007354;NM_001042492.2=0.007354;NM_001128147.2=0.012250	0.46	0.74	0	0	ENSG00000196712.20	0.6	.	IntronicDistant
	NM_000267.1:c.1845G>A	17 31223567 G A	current dataset	17	31223567	G	A	Yes	Alter by SPiCE	98.41 % [91.47 % - 99.96 %]	0.92	31223567	donor	-1	ExonESRCons	0.95021	high	0	0	No	-0.0518499	0	No site	0	No	No site	0	0	0	0	No	0	0	No	0	No	pathogenic	0.843	NM_000267.3=0.843307;NM_001042492.2=0.843307;NM_001128147.2=0.056748	0	0	0	0.85	ENSG00000196712.20	0.75	.	CanonicalSpliceDonor
	NM_000267.3:c.1845+3A>C	17 31223570 A C	current dataset	17	31223570	A	C	Yes	Alter by SPiCE	85.91 % [79.27 % - 91.06 %]	0.698	31223570	donor	3	IntronCons	0.8897	high	0	0	No	10	0	No site	0	No	No site	0	0	0	0	No	0	0	No	0	No	pathogenic	0.948	NM_000267.3=0.948393;NM_001042492.2=0.948393;NM_001128147.2=0.051616	0	0	0	0.88	ENSG00000196712.20	0.75	.	CanonicalSpliceDonor
	NM_000267.3:c.2251G>A	17 31226684 G A	current dataset	17	31226684	G	A	Yes	Alter by SPiCE	98.41 % [91.47 % - 99.96 %]	0.996	31226684	donor	-1	ExonESRCons	0.99317	high	0	0	No	0.268802	0	No site	0	No	No site	0	0	0	0	No	0	0	No	0	No	pathogenic	0.993	NM_000267.3=0.992709;NM_001042492.2=0.992709;NM_001128147.2=0.226885	0	0	0.41	0.32	ENSG00000196712.20	0.66	.	CanonicalSpliceDonor
	NM_000267.3:c.2252G>T	17 31227218 G T	current dataset	17	31227218	G	T	Yes	Alter by SPiCE + Alter ESR	85.91 % [79.27 % - 91.06 %]	0.658	31227218	acceptor	1	ExonESRCons	0.92346	high	0	0	No	-0.852263	31227221	Acc	5.24579e-06	No	Acc	31227217	4	31227221	4.76839e-06	No	31227217	0.10968	Yes	0.0182548	No	pathogenic	0.999	NM_000267.3=0.999046;NM_001042492.2=0.999046;NM_001128147.2=0.229456	0.02	0.38	0	0	ENSG00000196712.20	0.64	.	CanonicalSpliceAcceptor
	NM_000267.1:c.2337_2339delTACinsCAA	17 31227534 TAC CAA	current dataset	17	31227534	TAC	CAA	No	NTR	06.8 % [03.77 % - 11.14 %]	0.016	31227534_31227536	acceptor	12	ExonESR	0	Outside SPiCE Interpretation	0	0	No	0.45315	0	No site	0	No	No site	0	0	0	0	No	0	0	No	0	No	pathogenic	0.021	NM_000267.3=0.005701;NM_001042492.2=0.005701;NM_001128147.2=0.021423	0	0	0	0	ENSG00000196712.20	0	.	ExonicDistant
	NM_000267.3:c.2710T>A	17 31229325 T A	current dataset	17	31229325	T	A	Yes	Alter by create New splice site	69.33 % [61.29 % - 76.59 %]	0.596	31229325	donor	-141	Exon	0	Outside SPiCE Interpretation	0	0	No	10	31229321	Don	0.248391	Yes	Don	31229465	-145	31229321	0.0142215	No	31229465	0.191329	Yes	0.191329	Yes	pathogenic	0.704	NM_000267.3=0.704489;NM_001042492.2=0.704489;NM_001128147.2=0.098941	0	0	0.92	0	ENSG00000196712.20	0.67	.	ExonicDistant
	NM_000267.3:c.2750T>G	17 31229365 T G	current dataset	17	31229365	T	G	Yes	Alter by create New splice site + Alter ESR	69.33 % [61.29 % - 76.59 %]	0.574	31229365	donor	-101	ExonESR	0	Outside SPiCE Interpretation	0	0	No	-1.26322	31229364	Don	0.263783	Yes	Don	31229465	-102	0	0	No	31229465	0.191329	Yes	0.191329	Yes	pathogenic	0.509	NM_000267.3=0.509198;NM_001042492.2=0.509198;NM_001128147.2=0.099865	0	0	0.59	0	ENSG00000196712.20	0.44	.	ExonicDistant
	NM_000267.3:c.3315-3C>G	17 31232697 C G	current dataset	17	31232697	C	G	Yes	Alter by SPiCE	98.41 % [91.47 % - 99.96 %]	1	31232697	acceptor	-3	IntronCons	0.99994	high	0	0	No	10	0	No site	0	No	No site	0	0	0	0	No	0	0	No	0	No	pathogenic	0.242	NM_000267.3=0.241929;NM_001042492.2=0.241929;NM_001128147.2=0.008443	0.14	0.53	0	0	ENSG00000196712.20	0.64	.	CanonicalSpliceAcceptor
	NM_000267.3:c.3315-3C>T	17 31232697 C T	current dataset	17	31232697	C	T	No	Alter by SPiCE	10.53 % [06.14 % - 16.53 %]	0.076	31232697	acceptor	-3	IntronCons	0.38613	medium	0	0	No	10	0	No site	0	No	No site	0	0	0	0	No	0	0	No	0	No	neutral	0.01	NM_000267.3=0.007287;NM_001042492.2=0.007287;NM_001128147.2=0.010478	0	0.05	0	0	ENSG00000196712.20	0.1	.	CanonicalSpliceAcceptor
	NM_000267.3:c.3870G>C	17 31235772 G C	current dataset	17	31235772	G	C	Yes	Alter by SPiCE	98.41 % [91.47 % - 99.96 %]	0.992	31235772	donor	-1	ExonESRCons	0.99999	high	0	0	No	0.246745	31235776	Don	6.39139e-06	No	Don	31235772	4	31235776	3.63156e-06	No	31235772	0.131912	Yes	0.00104797	No	pathogenic	0.999	NM_000267.3=0.999061;NM_001042492.2=0.999061;NM_001128147.2=0.204092	0	0	0.33	0.64	ENSG00000196712.20	0.82	.	CanonicalSpliceDonor
	NM_001042492.2:c.4170_4173del	17 31252996 AATCA A	current dataset	17	31252996	AATCA	A	Yes	Alter by create New splice site	35.81 % [28.11 % - 44.1 %]	0.286	31252997_31253000	donor	-4	ExonESRCons	7e-05	low	0	0	No	0.342638	31252996	Don	0.0683462	Yes	Don	31253000	-5	31253004	4.42908e-06	No	31253000	0.0345365	Yes	0.0345365	Yes	pathogenic	0.256	NM_000267.3=0.256373;NM_001042492.2=0.049863;NM_001128147.2=0.055869	0	0	0.04	0	ENSG00000196712.20	0.85	.	CanonicalSpliceDonor
	NM_000267.3:c.4369T>G	17 31260370 T G	current dataset	17	31260370	T	G	No	NTR	09.63 % [05.81 % - 14.79 %]	0.026	31260370	acceptor	2	ExonESRCons	0.08013	low	0	0	No	0.0275838	0	No site	0	No	No site	0	0	0	0	No	0	0	No	0	No	pathogenic	0.039	NM_000267.3=0.012374;NM_001042492.2=0.012374;NM_001128147.2=0.038954	0.02	0.05	0	0	ENSG00000196712.20	0.05	.	CanonicalSpliceAcceptor
	NM_000267.3:c.4986C>G	17 31326033 C G	current dataset	17	31326033	C	G	No	NTR	02 % [00.55 % - 05.04 %]	0.058	31326033	acceptor	214	Exon	0	Outside SPiCE Interpretation	0	0	No	10	31326028	Don	0.0237395	No	Acc	31325819	209	31326028	0.00112729	No	31326252	0.36226	Yes	0.36226	Yes	pathogenic	0.017	NM_000267.3=0.009858;NM_001042492.2=0.009858;NM_001128147.2=0.017054	0.01	0	0.64	0	ENSG00000196712.20	0.44	.	ExonicDistant
	NM_000267.3:c.5943G>C	17 31335031 G C	current dataset	17	31335031	G	C	Yes	Alter by SPiCE	98.41 % [91.47 % - 99.96 %]	0.992	31335031	donor	-1	ExonESRCons	0.99999	high	0	0	No	0.366915	0	No site	0	No	No site	0	0	0	0	No	0	0	No	0	No	pathogenic	0.994	NM_000267.3=0.994202;NM_001042492.2=0.994202;NM_001128147.2=0.034475	0	0	0.66	0.94	ENSG00000196712.20	0.83	.	CanonicalSpliceDonor
	NM_000267.3:c.6085G>T	17 31336635 G T	current dataset	17	31336635	G	T	Yes	Alter by SPiCE	54 % [45.68 % - 62.16 %]	0.52	31336635	acceptor	1	ExonESRCons	0.61294	medium	0	0	No	-0.236335	31336645	Acc	2.82765e-06	No	Acc	31336634	11	31336645	1.04055e-06	No	31336634	0.0215976	No	0.00635808	No	pathogenic	0.998	NM_000267.3=0.997657;NM_001042492.2=0.997657;NM_001128147.2=0.084076	0	0.64	0	0	ENSG00000196712.20	0.54	.	CanonicalSpliceAcceptor
	NM_000267.3:c.6317_6340del	17 31336866 ATTAATATCATTCACTCTCTGTGTA A	current dataset	17	31336866	ATTAATATCATTCACTCTCTGTGTA	A	No	NTR	04.35 % [02.01 % - 08.09 %]	0.064	31336867_31336890	donor	-48	ExonESR	0	Outside SPiCE Interpretation	0	0	No	0.562458	31336893	Don	2.84786e-10	No	Don	31336914	-22	31336862	0.000225027	No	31336914	0.0540671	Yes	0.0540671	Yes	pathogenic	0.043	NM_000267.3=0.006108;NM_001042492.2=0.006108;NM_001128147.2=0.042896	0.01	0	0.04	0.07	ENSG00000196712.20	0.01	.	ExonicDistant
	NM_000267.3:c.6365-3C>G	17 31337365 C G	current dataset	17	31337365	C	G	Yes	Alter by SPiCE	98.41 % [91.47 % - 99.96 %]	0.994	31337365	acceptor	-3	IntronCons	0.99978	high	0	0	No	10	31337365	Acc	0.0160747	No	Acc	31337367	-3	31337370	0.000214616	No	31337367	0.0639997	Yes	0.000490879	No	pathogenic	0.965	NM_000267.3=0.964922;NM_001042492.2=0.964922;NM_001128147.2=0.015786	0.91	0.74	0	0	ENSG00000196712.20	0.86	.	CanonicalSpliceAcceptor
	NM_000267.3:c.7011A>G	17 31343020 A G	current dataset	17	31343020	A	G	No	Alter ESR	26.62 % [19.83 % - 34.34 %]	0.202	31343020	acceptor	12	ExonESR	0	Outside SPiCE Interpretation	0	0	No	-1.33347	31343017	Acc	2.36945e-09	No	Acc	31343008	9	31343017	1.81752e-09	No	31343008	0.010333	No	0.010333	No	pathogenic	0.013	NM_000267.3=0.012646;NM_001042492.2=0.012646;NM_001128147.2=0.012459	0	0	0	0	ENSG00000196712.20	0.01	.	ExonicDistant
	NM_000267.3:c.8300C>T	17 31360689 C T	current dataset	17	31360689	C	T	No	NTR	08.04 % [04.67 % - 12.73 %]	0.012	31360689	donor	-15	ExonESR	0	Outside SPiCE Interpretation	0	0	No	0.596351	0	No site	0	No	No site	0	0	0	0	No	0	0	No	0	No	pathogenic	0.032	NM_000267.3=0.005708;NM_001042492.2=0.005708;NM_001128147.2=0.032195	0	0	0	0	ENSG00000196712.20	0	.	ExonicDistant
	NM_001070.4:c.50-3C>A	17 42610105 C A	current dataset	17	42610105	C	A	No	Alter by SPiCE	98.41 % [91.47 % - 99.96 %]	0.99	42610105	acceptor	-3	IntronCons	0.97815	high	0	0	No	10	0	No site	0	No	No site	0	0	0	0	No	0	0	No	0	No	pathogenic	0.083	NM_001070.4=0.083316;XM_024450904.1=0.083316	0	0.36	0	0	ENSG00000131462.9	0.29	.	CanonicalSpliceAcceptor
	NM_007294.3:c.5153-26A>G	17 43063399 T C	current dataset	17	43063399	T	C	Yes	Alter BP	98.19 % [94.81 % - 99.63 %]	0.836	43063399	acceptor	-26	IntronBP	0	Outside SPiCE Interpretation	0	1	Yes g.43063399 (-26): 7.482	10	43063398	Acc	0.00307847	No	Acc	43063373	-25	0	0	No	43063373	0.022215	No	0.022215	No	pathogenic	0.266	NM_007294.3=0.265715;NM_007297.3=0.265715;NM_007298.3=0.265715;NM_007299.3=0.265715;NM_007300.3=0.265715;NR_027676.1=0.265715	0.03	0.23	0.01	0	ENSG00000012048.25	0.4	.	IntronicDistant
	NM_001193466.1:c.2725-6T>C	17 46033198 A G	current dataset	17	46033198	A	G	No	Alter by SPiCE	13.87 % [08.56 % - 20.81 %]	0.042	46033198	acceptor	-6	IntronCons	0.17117	medium	0	0	No	10	0	No site	0	No	No site	0	0	0	0	No	0	0	No	0	No	pathogenic	0.031	NM_001193465.1=0.030861;NM_001193466.1=0.030861;NM_015443.3=0.030861;XM_006721823.2=0.030861;XM_006721824.4=0.030861;XM_011524628.3=0.030861;XM_011524629.3=0.030861;XM_011524630.3=0.030861;XM_011524631.3=0.030861;XM_011524632.3=0.030861;XM_017024488.2=0.030861;XM_017024489.1=0.009406	0.03	0.36	0	0	ENSG00000120071.15	0.38	.	CanonicalSpliceAcceptor
	NM_058216.1:c.784T>G	17 58709937 T G	current dataset	17	58709937	T	G	No	Alter ESR	85.91 % [79.27 % - 91.06 %]	0.702	58709937	donor	-54	ExonESR	0	Outside SPiCE Interpretation	0	0	No	-0.756817	58709932	Don	0.00753474	No	Don	58709990	-59	58709932	0.000130356	No	58709990	0.0174641	No	0.0174641	No	pathogenic	0.014	NM_002876.3=0.014412;NM_058216.2=0.006380;NR_103872.1=0.006380;NR_103873.1=0.014412;XM_006722001.4=0.006380;XM_006722002.4=0.006380;XM_006722004.3=0.006380;XM_006722005.3=0.006380;XM_011525092.2=0.006380;XM_011525093.2=0.006380;XM_011525094.2=0.006380;XM_017024914.1=0.006380;XM_017024915.1=0.006380;XM_017024916.1=0.006380;XM_017024917.1=0.006380;XM_017024918.2=0.006380;XM_017024919.1=0.006380;XR_…	0	0	0.71	0	ENSG00000108384.16	0.18	.	ExonicDistant
	NM_001288653.1:c.381G>A	17 59647516 G A	current dataset	17	59647516	G	A	Yes	NTR	02.58 % [00.84 % - 05.91 %]	0.134	59647516	acceptor	119	ExonESR	0	Outside SPiCE Interpretation	0	0	No	-1.50126	59647517	Acc	0.0160383	No	Acc	59647397	120	59647526	0.00020365	No	59647397	0.0144799	No	0.0144799	No	neutral	0.006	NM_001288653.1=0.005567;NM_004859.3=0.005567;XM_005257012.4=0.005567	0.97	0	0	0	ENSG00000141367.13	0.73	.	ExonicDistant
	NM_005121.2:c.6269A>G	17 61950847 T C	current dataset	17	61950847	T	C	No	NTR	08.25 % [04.79 % - 13.05 %]	0.168	61950847	donor	-23	ExonESR	0	Outside SPiCE Interpretation	0	0	No	0.315641	61950847	Don	0.00132166	No	Don	61950824	-23	61950843	3.50273e-07	No	61950824	0.0110696	No	0.0110696	No	pathogenic	0.054	NM_005121.2=0.022460;XM_011525551.2=0.022460;XM_011525552.2=0.054113;XM_011525553.3=0.022460	0	0	0.69	0	ENSG00000108510.10	0.36	.	ExonicDistant
	NM_199242.2:c.262-1G>A	17 75843074 C T	current dataset	17	75843074	C	T	Yes	Alter by SPiCE	98.41 % [91.47 % - 99.96 %]	0.952	75843074	acceptor	-1	IntronCons	0.99996	high	0	0	No	10	75843072	Acc	0.00120156	No	Acc	75843073	2	0	0	No	75843073	0.0609552	Yes	0.0609552	Yes	pathogenic	0.953	NM_199242.2=0.953399;XM_011524504.2=0.953399;XM_011524506.1=0.953399;XM_011524507.2=0.953399;XM_024450640.1=0.015787	0.31	0.96	0	0	ENSG00000092929.13	0.82	.	CanonicalSpliceAcceptor
	NM_020774.3:c.1677G>C	18 21815813 G C	current dataset	18	21815813	G	C	Yes	Alter by SPiCE	98.41 % [91.47 % - 99.96 %]	0.998	21815813	donor	-1	ExonESRCons	1	high	0	0	No	0.111728	0	No site	0	No	No site	0	0	0	0	No	0	0	No	0	No	pathogenic	1	NM_020774.3=0.999559;XM_011526098.1=0.999559;XM_017025873.1=0.999559;XM_017025874.1=0.894883;XM_017025875.1=0.894883	0	0	0.64	0.99	ENSG00000101752.13	0.87	.	CanonicalSpliceDonor
	NM_005359.5:c.424+5G>A	18 51048865 G A	current dataset	18	51048865	G	A	No	Alter by SPiCE	98.41 % [91.47 % - 99.96 %]	1	51048865	donor	5	IntronCons	0.99507	high	0	0	No	10	0	No site	0	No	No site	0	0	0	0	No	0	0	No	0	No	pathogenic	0.957	NM_005359.5=0.956578	0	0.4	0.05	0.02	ENSG00000267699.2	0.16	SpliceAI scores added from the website	CanonicalSpliceDonor
	NM_004715.4:c.2069-3C>T	18 79717532 C T	current dataset	18	79717532	C	T	No	Alter by SPiCE	98.19 % [94.81 % - 99.63 %]	0.84	79717532	acceptor	-3	IntronCons	0.55534	medium	0	0	No	10	79717540	Acc	8.40201e-06	No	Acc	79717534	6	79717540	7.61084e-06	No	79717534	0.0397834	No	0.0182608	No	neutral	0.007	NM_001202504.1=0.007217;NM_001318511.1=0.007217;NM_004715.4=0.007217;NM_048368.3=0.007217;XM_011526261.1=0.007217;XM_017026078.1=0.007217	0	0	0	0	ENSG00000060069.18	0.03	.	CanonicalSpliceAcceptor
	NM_001379.3:c.80+1G>A	19 10194819 C T	current dataset	19	10194819	C	T	Yes	Alter by SPiCE	98.41 % [91.47 % - 99.96 %]	1	10194819	donor	1	IntronCons	0.99999	high	0	0	No	10	0	No site	0	No	No site	0	0	0	0	No	0	0	No	0	No	pathogenic	0.973	NM_001130823.2=0.973258;NM_001318730.1=0.973331;NM_001318731.1=0.973331;NM_001379.3=0.973258	0	0	0.85	1	ENSG00000130816.17	0.83	.	CanonicalSpliceDonor
	NM_000540.3:c.7028-10G>A	19 38499625 G A	current dataset	19	38499625	G	A	Yes	Alter by SPiCE + Alter by create New splice site	69.33 % [61.29 % - 76.59 %]	0.598	38499625	acceptor	-10	IntronCons	1	high	0	0	No	10	38499626	Acc	0.591891	Yes	Acc	38499634	-9	0	0	No	38499634	0.0016839	No	2.20228e-06	No	pathogenic	1	NM_000540.2=0.999992;NM_001042723.1=0.999992;XM_006723317.2=0.999992;XM_006723319.2=0.999992;XM_011527205.2=0.999992;XR_001753735.1=0.999992	1	0.97	0	0	ENSG00000196218.14	0.89	.	CanonicalSpliceAcceptor
	NM_000540.3:c.10348-6C>G	19 38523211 C G	current dataset	19	38523211	C	G	Yes	Alter by SPiCE	30.67 % [23.41 % - 38.71 %]	0.264	38523211	acceptor	-6	IntronCons	0.42177	medium	0	0	No	10	0	No site	0	No	No site	0	0	0	0	No	0	0	No	0	No	pathogenic	0.053	NM_000540.2=0.052987;NM_001042723.1=0.052987;XM_006723317.2=0.052987;XM_006723319.2=0.052987;XM_011527205.2=0.052987;XR_001753735.1=0.009857	0	0.47	0	0	ENSG00000196218.14	0.38	.	CanonicalSpliceAcceptor
	NM_001271938.2:c.6395G>A	19 42368576 G A	current dataset	19	42368576	G	A	No	Alter by create New splice site + Alter ESR	96.71 % [92.49 % - 98.92 %]	0.778	42368576	donor	-87	ExonESR	0	Outside SPiCE Interpretation	0	0	No	-2.62264	42368577	Acc	0.10115	Yes	Don	42368662	-86	0	0	No	42368454	0.120366	Yes	0.120366	Yes	neutral	0.006	NM_001271938.1=0.005679;NM_001410.2=0.005679	0.06	0	0	0	ENSG00000105429.13	0.09	.	ExonicDistant
	NM_017636.3:c.2508C>T	19 49196737 C T	current dataset	19	49196737	C	T	No	NTR	03.48 % [01.41 % - 07.04 %]	0.096	49196737	donor	-138	Exon	0	Outside SPiCE Interpretation	0	0	No	10	49196735	Don	0.012133	No	Don	49196874	-140	0	0	No	49196874	0.476192	Yes	0.476192	Yes	pathogenic	0.019	NM_001195227.1=0.019019;NM_001321281.1=0.017896;NM_001321282.1=0.017896;NM_001321283.1=0.017896;NM_001321285.1=0.017896;NM_017636.3=0.017896;XM_005259017.1=0.017896;XM_024451557.1=0.017896	0	0	0.04	0	ENSG00000130529.16	0.03	.	ExonicDistant
	NM_001352262.1:c.851G>C	19 49808759 C G	current dataset	19	49808759	C	G	No	NTR	05.03 % [02.44 % - 09.05 %]	0.196	49808759	donor	-43	ExonESR	0	Outside SPiCE Interpretation	0	0	No	-0.321906	49808746	Acc	0.00160422	No	Don	49808716	-30	49808746	0.00142087	No	49808823	0.0296087	No	0.0296087	No	neutral	0.006	NM_001171937.1=0.005585;NM_001352262.1=0.005585;NM_025129.4=0.005585;NR_033269.1=0.005585;XM_006723399.3=0.005585;XM_011527340.1=0.005585;XM_011527341.2=0.005585;XM_011527342.2=0.005585;XM_011527343.1=0.005585;XM_011527345.1=0.005585;XM_011527346.1=0.005585;XM_011527347.1=0.005585;XM_017027319.1=0.005585;XM_017027320.1=0.005585;XM_017027321.1=0.005585;XM_017027322.2=0.005585;XM_017027323.1=0.0061…	0	0	0	0	ENSG00000010361.14	0	.	ExonicDistant
	NM_024298.4:c.458_459delTC	19 54183554 TGA T	current dataset	19	54183554	TGA	T	Yes	NTR	05.03 % [02.44 % - 09.05 %]	0.144	54183556_54183555	donor	-36	ExonESR	0	Outside SPiCE Interpretation	0	0	No	-0.943189	54183552	Acc	1.08645e-06	No	Don	54183520	-32	54183546	7.03648e-07	No	54183680	0.0187712	No	0.0187712	No	neutral	0.006	NM_001146056.2=0.005617;NM_001146082.2=0.005617;NM_001146083.2=0.005617;NM_024298.4=0.005617;XM_011527299.3=0.005617;XM_011527300.2=0.005617;XM_017027296.2=0.005617	0	0	0	0	ENSG00000125505.17	0.01	.	ExonicDistant
	NM_001166111.1:c.1635+10_1635+18delinsGT	19 7543093 GACCCCTGAC GGT	current dataset	19	7543093	GACCCCTGAC	GGT	Yes	NTR	00.72 % [00.15 % - 02.08 %]	0	7543094_7543102	donor	10	Intron	0	Outside SPiCE Interpretation	0	0	No	10	7543093	Don	0.00351275	No	Don	7543084	9	7543104	0.000789542	No	7543084	0.356474	Yes	0.356474	Yes	neutral	0.009	NM_001166111.1=0.008609;NM_001166112.1=0.008858;NM_001166113.1=0.008609;NM_001166114.1=0.008609;NM_006702.4=0.008609	0	0	0	0.01		.	Pangolin does not currently support complex InDels like 19-7543093-GACCCCTGAC-GGT	IntronicDistant
	NM_001267550.1:c.105134A>G	2 178531481 T C	current dataset	2	178531481	T	C	No	NTR	02.51 % [00.82 % - 05.77 %]	0.076	178531481	donor	-1241	Exon	0	Outside SPiCE Interpretation	0	0	No	10	178531481	Don	0.0279188	Yes	Don	178530240	-1241	178531473	0.000464644	No	178530240	0.140213	Yes	0.140213	Yes	pathogenic	0.131	NM_001256850.1=0.130645;NM_001267550.2=0.130645;NM_003319.4=0.130645;NM_133378.4=0.130645;NM_133379.4=0.121392;NM_133432.3=0.130645;NM_133437.4=0.130645;NR_038271.1=0.023519;NR_038272.1=0.023238;XM_017004819.1=0.130645;XM_017004820.1=0.130645;XM_017004821.1=0.130645;XM_017004822.1=0.130645;XM_017004823.1=0.130645;XM_024453094.1=0.130645;XM_024453095.1=0.130645;XM_024453096.1=0.130645;XM_024453097…	0	0	0	0	ENSG00000237298.11	0	.	ExonicDistant
	NM_000090.3:c.1149+4A>G	2 188993463 A G	current dataset	2	188993463	A	G	Yes	Alter by SPiCE + Alter by create New splice site	98.41 % [91.47 % - 99.96 %]	0.98	188993463	donor	4	IntronCons	0.9949	high	0	0	No	10	188993463	Don	0.0273778	Yes	Don	188993459	4	188993463	0.00018297	No	188993459	0.291282	Yes	0.0293284	Yes	pathogenic	0.988	NM_000090.3=0.988244	0	0	0.19	0.07	ENSG00000168542.17	0.33	.	CanonicalSpliceDonor
	NM_000090.3:c.1348-1G>T	2 188994723 G T	current dataset	2	188994723	G	T	Yes	Alter by SPiCE	98.41 % [91.47 % - 99.96 %]	0.952	188994723	acceptor	-1	IntronCons	0.99941	high	0	0	No	10	188994729	Acc	0.00687789	No	Acc	188994723	6	188994729	4.28334e-06	No	188994723	0.5158	Yes	0.5158	Yes	pathogenic	1	NM_000090.3=0.999936	0.76	1	0	0	ENSG00000168542.17	0.89	.	CanonicalSpliceAcceptor
	NM_015662.2:c.4914G>A	2 27445745 C T	current dataset	2	27445745	C	T	Yes	Alter by SPiCE	98.41 % [91.47 % - 99.96 %]	0.994	27445745	donor	-1	ExonESRCons	0.98956	high	0	0	No	-0.240814	0	No site	0	No	No site	0	0	0	0	No	0	0	No	0	No	pathogenic	0.826	NM_001168364.1=0.009418;NM_001321325.1=0.010113;NM_015662.2=0.825940;NM_173853.3=0.010113;XM_005264254.1=0.825940;XM_006711986.3=0.825940;XM_006711987.1=0.009846;XM_011532757.2=0.825940;XM_011532758.1=0.013213;XM_011532759.2=0.825940;XM_011532760.2=0.825940;XM_017003790.1=0.825940;XM_017003791.1=0.825940;XM_017003792.1=0.013213;XM_017003793.1=0.825940;XM_017003794.1=0.825940;XM_017003795.1=0.8259…	0	0.65	0.18	0.83	ENSG00000157992.12	0	SpliceAI scores added from the website	CanonicalSpliceDonor
	NM_015662.2:c.4161G>A	2 27449562 C T	current dataset	2	27449562	C	T	Yes	Alter by SPiCE	69.33 % [61.29 % - 76.59 %]	0.614	27449562	acceptor	1	ExonESRCons	0.20931	medium	0	0	No	0	27449554	Acc	9.21218e-07	No	Acc	27449562	9	27449554	8.94977e-07	No	27449562	0.0333211	No	0.0214164	No	pathogenic	0.801	NM_015662.2=0.801050;XM_005264254.1=0.801050;XM_006711986.3=0.801050;XM_006711987.1=0.801050;XM_011532757.2=0.801050;XM_011532758.1=0.011899;XM_011532759.2=0.801050;XM_011532760.2=0.801050;XM_017003790.1=0.801050;XM_017003791.1=0.801050;XM_017003792.1=0.011899;XM_017003793.1=0.801050;XM_017003794.1=0.801050;XM_017003795.1=0.801050;XR_001738698.1=0.801050	0	0.09	0	0	ENSG00000138002.16	0.22	.	CanonicalSpliceAcceptor
	NM_004304.3:c.1913-8T>G	2 29275235 A C	current dataset	2	29275235	A	C	Yes	Alter by SPiCE	13.87 % [08.56 % - 20.81 %]	0.038	29275235	acceptor	-8	IntronCons	0.23193	medium	0	0	No	10	0	No site	0	No	No site	0	0	0	0	No	0	0	No	0	No	neutral	0.008	NM_001353765.1=0.008012;NM_004304.4=0.007638;XM_024452778.1=0.008012;XM_024452779.1=0.008012;XR_001738688.2=0.007638	0.03	0.02	0	0	ENSG00000171094.18	0.09	.	CanonicalSpliceAcceptor
	NM_000251.2:c.2634G>C	2 47480871 G C	current dataset	2	47480871	G	C	Yes	Alter by SPiCE	98.41 % [91.47 % - 99.96 %]	0.996	47480871	donor	-1	ExonESRCons	1	high	0	0	No	0.534959	47480875	Don	0.00114615	No	Don	47480871	4	47480875	0.000762698	No	47480871	0.120947	Yes	0.000949993	No	pathogenic	0.997	NM_000251.2=0.996192;NM_001258281.1=0.996192;XM_005264332.4=0.996581;XM_011532867.2=0.996581;XR_001738747.2=0.996581;XR_939685.2=0.996581	0	0	0.29	0.76	ENSG00000095002.15	0.85	.	CanonicalSpliceDonor
	NM_000179.3:c.3969_4001+52dup	2 47806619 T TTGAGAAGATGAATCAGTCACTACGATTATTTCGGTAACTAACTAACTATAATGGAATTATAACTAACTGACCTTAAGTTTCAAAG	current dataset	2	47806619	T	TTGAGAAGATGAATCAGTCACTACGATTATTTCGGTAACTAACTAACTATAATGGAATTATAACTAACTGACCTTAAGTTTCAAAG	Yes	NTR	07.62 % [04.42 % - 12.08 %]	0.07	47806619_47806703	donor	-33	ExonESRCons	0.02686	low	0	0	No	0	47806540	Acc	7.59678e-09	No	Acc	47806451	89	0	0	No	47806451	0.00355146	No	0.00355146	No	pathogenic	0.013	NM_000179.2=0.012567;NM_001281492.1=0.012567;NM_001281493.1=0.012567;NM_001281494.1=0.012567;XM_024452819.1=0.012534;XM_024452820.1=0.012534;XM_024452821.1=0.012534;XM_024452822.1=0.012534	0	0	0.84	0.98	ENSG00000116062.19	0.72	.	IntronicDistant
	NM_001039348.2:c.81+1G>A	2 55922359 C T	current dataset	2	55922359	C	T	Yes	Alter by SPiCE	98.41 % [91.47 % - 99.96 %]	1	55922359	donor	1	IntronCons	0.99999	high	0	0	No	10	0	No site	0	No	No site	0	0	0	0	No	0	0	No	0	No	pathogenic	0.976	NM_001039348.2=0.976212;NM_001039349.2=0.976212;XM_005264205.4=0.976212;XM_017003586.2=0.976212;XM_024452755.1=0.976151;XM_024452756.1=0.976168;XM_024452757.1=0.976151	0	0	0.02	0.97	ENSG00000115380.20	0.83	.	CanonicalSpliceDonor
	NM_006759.3:c.34A>G	2 63856320 A G	current dataset	2	63856320	A	G	No	NTR	06.8 % [03.77 % - 11.14 %]	0.032	63856320	acceptor	15	ExonESR	0	Outside SPiCE Interpretation	0	0	No	-0.30279	63856320	Acc	8.60479e-07	No	Acc	63856305	15	63856329	3.0853e-06	No	63856305	0.221831	Yes	0.221831	Yes	neutral	0.01	NM_001001521.1=0.005761;NM_006759.3=0.005761;XM_005264537.3=0.005761;XM_005264538.2=0.005761;XM_006712088.2=0.005978;XM_011533091.1=0.007011;XM_017004855.2=0.005761;XM_017004856.1=0.005761;XM_017004857.2=0.005978;XM_024453120.1=0.005761;XM_024453121.1=0.005978;XM_024453122.1=0.005978;XM_024453123.1=0.005978;XM_024453124.1=0.009556	0	0	0	0	ENSG00000169764.16	0	.	ExonicDistant
	NM_000214.2:c.1156G>A	20 10650325 C T	current dataset	20	10650325	C	T	Yes	Alter by create New splice site + Alter ESR	69.33 % [61.29 % - 76.59 %]	0.56	10650325	acceptor	36	ExonESR	0	Outside SPiCE Interpretation	0	0	No	-2.5248	10650323	Acc	0.0474978	Yes	Acc	10650360	38	0	0	No	10650360	0.00991019	No	0.00991019	No	neutral	0.007	NM_000214.2=0.007381	0.98	0.7	0	0	ENSG00000101384.12	0.78	.	ExonicDistant
	NM_001848.2:c.904-10G>A	21 45989742 G A	current dataset	21	45989742	G	A	Yes	Alter by SPiCE + Alter by create New splice site	69.33 % [61.29 % - 76.59 %]	0.586	45989742	acceptor	-10	IntronCons	1	high	0	0	No	10	45989743	Acc	0.365642	Yes	Acc	45989751	-9	0	0	No	45989751	0.00835	No	1.2316e-05	No	pathogenic	1	NM_001848.2=0.999980	0.99	0.63	0.08	0	ENSG00000142156.16	0.87	.	CanonicalSpliceAcceptor
	NM_006767.3:c.263+5G>T	22 20983094 G T	current dataset	22	20983094	G	T	Yes	Alter by SPiCE	98.41 % [91.47 % - 99.96 %]	1	20983094	donor	5	IntronCons	0.99935	high	0	0	No	10	20983097	Don	7.55152e-11	No	Don	20983089	8	20983097	7.03292e-11	No	20983089	0.0239615	No	0.000537623	No	pathogenic	0.971	NM_006767.3=0.970890	0	0	0.42	0.93	ENSG00000285314.1	0.87	.	CanonicalSpliceDonor
	NM_006767.3:c.320G>C	22 20985897 G C	current dataset	22	20985897	G	C	Yes	Alter by SPiCE	96.71 % [92.49 % - 98.92 %]	0.778	20985897	donor	-1	ExonESRCons	0.99512	high	0	0	No	0.311936	20985901	Don	0.000152488	No	Don	20985897	4	20985891	0.00250324	No	20985897	0.377975	Yes	0.0439256	Yes	pathogenic	0.997	NM_006767.3=0.996765	0	0	0.06	0.77	ENSG00000285314.1	0.79	.	CanonicalSpliceDonor
	NM_006767.3:c.2325G>C	22 20996801 G C	current dataset	22	20996801	G	C	Yes	Alter by SPiCE	98.41 % [91.47 % - 99.96 %]	1	20996801	donor	-1	ExonESRCons	0.99999	high	0	0	No	0.259732	0	No site	0	No	No site	0	0	0	0	No	0	0	No	0	No	pathogenic	1	NM_006767.3=0.999869	0.01	0	0.05	0.98	ENSG00000285314.1	0.83	.	CanonicalSpliceDonor
	NM_003073.5:c.500+7A>G	22 23801088 A G	current dataset	22	23801088	A	G	Yes	NTR	00.72 % [00.15 % - 02.08 %]	0.006	23801088	donor	7	Intron	0	Outside SPiCE Interpretation	0	0	No	10	23801083	Don	0.000902881	No	Don	23801081	2	23801083	1.02474e-06	No	23801081	0.00376463	No	0.00376463	No	pathogenic	0.013	NM_001007468.2=0.009531;NM_001317946.1=0.013100;NM_003073.4=0.009531;XM_011530345.2=0.013100	0	0	0.71	0.1	ENSG00000099956.20	0.14	.	IntronicDistant
	NM_007194.4:c.1376-1G>C	22 28694118 C G	current dataset	22	28694118	C	G	Yes	Alter by SPiCE	98.41 % [91.47 % - 99.96 %]	1	28694118	acceptor	-1	IntronCons	1	high	0	0	No	10	0	No site	0	No	No site	0	0	0	0	No	0	0	No	0	No	pathogenic	0.022	NM_001005735.1=0.011363;NM_001257387.1=0.011363;NM_001349956.1=0.011363;NM_007194.3=0.011363;NM_145862.2=0.011363;XM_006724114.3=0.011363;XM_006724116.2=0.011363;XM_011529839.2=0.011363;XM_011529840.3=0.011363;XM_011529841.1=0.011363;XM_011529842.2=0.011363;XM_011529844.2=0.021996;XM_011529845.2=0.011363;XM_017028560.1=0.011363;XM_017028561.2=0.011363;XM_024452148.1=0.011363;XM_024452149.1=0.0113…	0.75	0.94	0	0	ENSG00000183765.24	0.85	.	CanonicalSpliceAcceptor
	NM_007194.4:c.1376-27C>G	22 28694144 G C	current dataset	22	28694144	G	C	Yes	Alter by create New splice site	69.33 % [61.29 % - 76.59 %]	0.642	28694144	acceptor	-27	IntronBP	0	Outside SPiCE Interpretation	0	0	No	10	28694143	Acc	0.083415	Yes	Acc	28694117	-26	0	0	No	28694117	0.00672804	No	0.00672804	No	pathogenic	1	NM_001005735.1=0.999631;NM_001257387.1=0.999631;NM_001349956.1=0.999631;NM_007194.3=0.999631;NM_145862.2=0.999631;XM_006724114.3=0.999631;XM_006724116.2=0.999631;XM_011529839.2=0.999631;XM_011529840.3=0.999631;XM_011529841.1=0.999631;XM_011529842.2=0.999631;XM_011529844.2=0.013046;XM_011529845.2=0.999631;XM_017028560.1=0.999631;XM_017028561.2=0.999631;XM_024452148.1=0.999631;XM_024452149.1=0.9996…	0.99	0.76	0	0	ENSG00000183765.24	0.86	.	IntronicDistant
	NM_022098.4:c.1357G>A	22 40924482 G A	current dataset	22	40924482	G	A	Yes	Alter by SPiCE	98.41 % [91.47 % - 99.96 %]	0.998	40924482	donor	-1	ExonESRCons	0.98956	high	0	0	No	-0.292108	0	No site	0	No	No site	0	0	0	0	No	0	0	No	0	No	pathogenic	0.994	NM_001204827.1=0.381049;NM_022098.3=0.993759	0	0	0.73	0.61	ENSG00000196236.13	0.76	.	CanonicalSpliceDonor
	NM_003042.3:c.1325G>T	3 11031178 G T	current dataset	3	11031178	G	T	No	NTR	09.63 % [05.81 % - 14.79 %]	0.086	11031178	acceptor	2	ExonESRCons	0.00895	low	0	0	No	0.293536	0	No site	0	No	No site	0	0	0	0	No	0	0	No	0	No	pathogenic	0.974	NM_001348250.1=0.974226;NM_001348251.1=0.974226;NM_001348252.1=0.974226;NM_001348253.1=0.974226;NM_003042.3=0.974226;XM_005265410.5=0.974226;XM_005265411.5=0.974226;XM_011534025.3=0.974226;XM_011534027.3=0.974226;XM_017007071.2=0.974226;XM_017007072.2=0.974226	0	0.01	0.46	0	ENSG00000157103.13	0.12	.	CanonicalSpliceAcceptor
	NM_032242.3:c.3896-22C>G	3 127020180 C G	current dataset	3	127020180	C	G	No	NTR	04.63 % [02.81 % - 07.14 %]	0	127020180	acceptor	-22	IntronBP	0	Outside SPiCE Interpretation	0	0	No	10	0	No site	0	No	No site	0	0	0	0	No	0	0	No	0	No	neutral	0.007	NM_032242.3=0.007023;XM_011512908.2=0.007023	0.03	0.01	0	0	ENSG00000114554.12	0.02	.	IntronicDistant
	NM_001145661.1:c.1143+5G>A	3 128481814 C T	current dataset	3	128481814	C	T	Yes	Alter by SPiCE	98.41 % [91.47 % - 99.96 %]	0.99	128481814	donor	5	IntronCons	0.99995	high	0	0	No	10	0	No site	0	No	No site	0	0	0	0	No	0	0	No	0	No	pathogenic	0.95	NM_001145661.1=0.946881;NM_001145662.1=0.950166;NM_032638.4=0.946881	0	0	0	0.18	ENSG00000179348.13	0.7	.	CanonicalSpliceDonor
	NM_018075.3:c.1864A>G	3 43432661 T C	current dataset	3	43432661	T	C	Yes	NTR	04.35 % [02.01 % - 08.09 %]	0.116	43432661	donor	-51	ExonESR	0	Outside SPiCE Interpretation	0	0	No	-1.67487	43432661	Don	0.00199543	No	Don	43432610	-51	0	0	No	43432610	0.147905	Yes	0.147905	Yes	pathogenic	0.018	NM_001204831.2=0.011797;NM_001204832.2=0.007800;NM_001204833.2=0.007800;NM_001204834.2=0.007800;NM_001346463.1=0.011795;NM_001346464.1=0.007800;NM_001346465.1=0.011795;NM_001346466.1=0.007800;NM_001346467.1=0.007800;NM_001346468.1=0.007800;NM_001346469.1=0.007800;NM_018075.4=0.007800;XM_011533885.3=0.014985;XM_011533889.3=0.017730;XM_011533890.3=0.017730;XM_017006717.2=0.007800;XM_017006718.1=0.0…	0	0	0	0.01	ENSG00000160746.13	0.02	.	ExonicDistant
	NM_006545.4:c.720+2dup	3 50348525 A AA	current dataset	3	50348525	A	AA	Yes	Alter by SPiCE	98.54 % [94.83 % - 99.82 %]	0.882	50348525_50348525	donor	2	IntronCons	0.71511	medium	0	0	No	10	0	No site	0	No	No site	0	0	0	0	No	0	0	No	0	No	pathogenic	0.934	NM_006545.4=0.934053;XM_005264808.5=0.934053;XM_011533288.3=0.934053;XM_017005555.1=0.934053;XM_017005556.2=0.934053;XR_001739981.1=0.124260;XR_001739982.1=0.124260;XR_001739983.1=0.124260	0.01	0	0.1	0.99	ENSG00000114388.14	0.77	.	CanonicalSpliceDonor
	NM_004656.3:c.535C>T	3 52407219 G A	current dataset	3	52407219	G	A	No	NTR	05.03 % [02.44 % - 09.05 %]	0.046	52407219	donor	-46	ExonESR	0	Outside SPiCE Interpretation	0	0	No	-0.567775	52407207	Acc	4.29314e-05	No	Don	52407173	-34	52407221	0.00431673	No	52407316	0.247722	Yes	0.247722	Yes	neutral	0.006	NM_004656.3=0.005643;XM_011534149.3=0.005643;XM_011534150.3=0.005643;XM_011534151.3=0.005643;XM_011534152.2=0.005643;XM_017007303.2=0.005643	0	0	0	0	ENSG00000163930.10	0.02	.	ExonicDistant
	NM_004656.3:c.200A>G	3 52408529 T C	current dataset	3	52408529	T	C	Yes	Alter by create New splice site + Alter ESR	85.91 % [79.27 % - 91.06 %]	0.684	52408529	donor	-56	ExonESR	0	Outside SPiCE Interpretation	0	0	No	-3.2518	52408533	Don	0.0565502	Yes	Don	52408473	-60	52408533	0.000479824	No	52408473	0.12306	Yes	0.12306	Yes	pathogenic	0.172	NM_004656.3=0.171725;XM_011534149.3=0.171725;XM_011534150.3=0.171725;XM_011534151.3=0.171725;XM_011534152.2=0.171725;XM_017007303.2=0.171725	0	0	0.96	0	ENSG00000163930.10	0.79	.	ExonicDistant
	NM_000097.7:c.1277+9A>G	3 98581398 T C	current dataset	3	98581398	T	C	Yes	Alter by create New splice site	30.67 % [23.41 % - 38.71 %]	0.25	98581398	donor	9	Intron	0	Outside SPiCE Interpretation	0	0	No	10	98581398	Don	0.0777261	Yes	Don	98581406	9	0	0	No	98581406	0.141618	Yes	0.141618	Yes	pathogenic	0.028	NM_000097.5=0.011229;XM_005247125.4=0.008478;XR_001740025.2=0.028080;XR_001740026.1=0.011229;XR_001740027.1=0.011229;XR_001740028.1=0.011229	0	0	0.4	0.23	ENSG00000285635.1	0.29	.	IntronicDistant
	NM_000203.3:c.386-2A>G	4 1000880 A G	current dataset	4	1000880	A	G	Yes	Alter by SPiCE	98.41 % [91.47 % - 99.96 %]	0.998	1000880	acceptor	-2	IntronCons	0.99999	high	0	0	No	10	1000889	Acc	0.000166059	No	Acc	1000881	8	1000889	4.50679e-07	No	1000881	0.0319802	No	0.0319802	No	pathogenic	0.937	NM_000203.4=0.937316;NR_110313.1=0.937316;XM_011513461.2=0.937316;XM_017008163.1=0.931385;XM_024454029.1=0.937316;XR_924947.1=0.937316	0	0.61	0	0	ENSG00000127415.13	0.5	.	CanonicalSpliceAcceptor
	NM_015312.3:c.13212C>T	4 122348649 C T	current dataset	4	122348649	C	T	Yes	NTR	05.1 % [02.47 % - 09.18 %]	0.116	122348649	donor	-69	ExonESR	0	Outside SPiCE Interpretation	0	0	No	-1.95104	0	No site	0	No	No site	0	0	0	0	No	0	0	No	0	No	neutral	0.01	NM_015312.3=0.005553;XM_005263282.1=0.005553;XM_005263287.1=0.005553;XM_006714344.1=0.005553;XM_011532319.1=0.005553;XM_011532320.3=0.005553;XM_011532321.2=0.005553;XM_011532322.1=0.005553;XM_011532323.1=0.005553;XM_011532324.1=0.005553;XM_011532325.1=0.005553;XM_011532326.1=0.005553;XM_011532327.1=0.005553;XM_011532330.1=0.005553;XM_017008695.1=0.005553;XM_017008696.1=0.005553;XM_017008697.1=0.0…	0	0	0	0	ENSG00000138688.17	0	.	ExonicDistant
	NM_015312.3:c.13222A>G	4 122348659 A G	current dataset	4	122348659	A	G	No	NTR	04.35 % [02.01 % - 08.09 %]	0.014	122348659	donor	-59	ExonESR	0	Outside SPiCE Interpretation	0	0	No	1.42856	122348670	Acc	0.00166807	No	Don	122348717	-48	122348670	0.00136848	No	122348566	0.0240801	No	0.0240801	No	pathogenic	0.032	NM_015312.3=0.005747;XM_005263282.1=0.005747;XM_005263287.1=0.005747;XM_006714344.1=0.005747;XM_011532319.1=0.005747;XM_011532320.3=0.005747;XM_011532321.2=0.005747;XM_011532322.1=0.005747;XM_011532323.1=0.005747;XM_011532324.1=0.005747;XM_011532325.1=0.005747;XM_011532326.1=0.005747;XM_011532327.1=0.005747;XM_011532330.1=0.005747;XM_017008695.1=0.005747;XM_017008696.1=0.005747;XM_017008697.1=0.0…	0	0	0	0	ENSG00000138688.17	0	.	ExonicDistant
	NM_152778.3:c.750A>G	4 127938787 T C	current dataset	4	127938787	T	C	Yes	Alter ESR	54 % [45.68 % - 62.16 %]	0.53	127938787	donor	-5	ExonESR	0	Outside SPiCE Interpretation	0	0	No	-2.06346	0	No site	0	No	No site	0	0	0	0	No	0	0	No	0	No	neutral	0.008	NM_152778.2=0.006863;XM_005262893.1=0.006863;XM_005262896.1=0.006864;XM_005262897.2=0.008422;XM_005262898.3=0.006863;XM_011531830.1=0.006863;XM_011531831.1=0.008435;XM_011531832.1=0.006863;XM_017007989.1=0.008422;XM_024453981.1=0.006863;XM_024453982.1=0.006863;XM_024453983.1=0.008435;XR_001741194.1=0.006863;XR_001741195.1=0.006863;XR_001741196.1=0.008422;XR_001741197.1=0.006863;XR_001741198.2=0.0…	0	0	0	0.45	ENSG00000164073.11	0.38	.	ExonicDistant
	NM_057175.4:c.692-2_692-1delAG	4 139349459 CAG C	current dataset	4	139349459	CAG	C	Yes	Alter by SPiCE	98.41 % [91.47 % - 99.96 %]	1	139349460_139349461	acceptor	-2	IntronCons	1	high	0	0	No	10	0	No site	0	No	No site	0	0	0	0	No	0	0	No	0	No	pathogenic	0.963	NM_057175.4=0.962802;XM_005263236.3=0.962802	0.74	1	0	0	ENSG00000164134.14	0.87	.	CanonicalSpliceAcceptor
	NM_001080522.2:c.3976-3C>A	4 15586154 C A	current dataset	4	15586154	C	A	Yes	Alter by SPiCE	98.41 % [91.47 % - 99.96 %]	0.98	15586154	acceptor	-3	IntronCons	0.9702	high	0	0	No	10	0	No site	0	No	No site	0	0	0	0	No	0	0	No	0	No	pathogenic	0.101	NM_001080522.2=0.101220;NM_001164720.1=0.010831;NM_020785.2=0.010831;XM_005248177.1=0.101220;XM_011513872.3=0.010831;XM_011513874.2=0.010831;XM_017008482.1=0.101220;XR_001741296.1=0.010831	0	0.68	0	0	ENSG00000048342.18	0.58	.	CanonicalSpliceAcceptor
	NM_001999.3:c.7841-3C>T	5 128272121 G A	current dataset	5	128272121	G	A	No	Alter by SPiCE	54 % [45.68 % - 62.16 %]	0.458	128272121	acceptor	-3	IntronCons	0.59621	medium	0	0	No	10	0	No site	0	No	No site	0	0	0	0	No	0	0	No	0	No	pathogenic	0.343	NM_001999.3=0.342953;XM_017009228.2=0.342953	0.11	0	0	0	ENSG00000138829.14	0.02	.	CanonicalSpliceAcceptor
	NM_001999.3:c.2940C>T	5 128349396 G A	current dataset	5	128349396	G	A	No	Alter by create New splice site + Alter ESR	54 % [45.68 % - 62.16 %]	0.478	128349396	donor	-50	ExonESR	0	Outside SPiCE Interpretation	0	0	No	-0.859417	128349397	Don	0.0753635	Yes	Don	128349346	-51	128349393	2.02605e-05	No	128349346	0.146298	Yes	0.146298	Yes	neutral	0.007	NM_001999.3=0.007388;XM_017009228.2=0.007388	0	0	0.03	0	ENSG00000138829.14	0.03	.	ExonicDistant
	NM_005732.4:c.3390-1119_3390-1115del	5 132635995 TTGAGT T	current dataset	5	132635995	TTGAGT	T	Yes	NTR	00.24 % [00.01 % - 01.36 %]	0	132635996_132636000	acceptor	-1119	DeepIntron	0	Outside SPiCE Interpretation	0	0	No	10	132635993	Don	9.6269e-07	No	Acc	132637114	-1122	132635993	7.20678e-10	No	132618294	0.322496	Yes	0.322496	Yes	pathogenic	0.016	NM_005732.3=0.012182;NR_132124.1=0.010729;NR_132125.1=0.015705;NR_132126.1=0.015705	0.21	0	0	0	ENSG00000283782.2	0.06	.	IntronicDistant
	NM_002449.4:c.379+5G>T	5 174725043 G T	current dataset	5	174725043	G	T	Yes	Alter by SPiCE	98.41 % [91.47 % - 99.96 %]	1	174725043	donor	5	IntronCons	0.99988	high	0	0	No	10	0	No site	0	No	No site	0	0	0	0	No	0	0	No	0	No	pathogenic	0.969	NM_002449.4=0.968934;XM_017009489.2=0.150311	0	0	0.81	0.78	ENSG00000120149.9	0.8	.	CanonicalSpliceDonor
	NM_022455.5:c.3769A>C	5 177212168 A C	current dataset	5	177212168	A	C	No	NTR	07.62 % [04.42 % - 12.08 %]	0.114	177212168	donor	-28	ExonESR	0	Outside SPiCE Interpretation	0	0	No	-1.03894	177212176	Acc	0.00839874	No	Don	177212195	-20	177212176	0.00326672	No	177209635	0.0509291	Yes	0.0509291	Yes	neutral	0.008	NM_022455.4=0.005613;NM_172349.2=0.005613;XM_024446150.1=0.005613;XM_024446151.1=0.005613;XM_024446152.1=0.005613;XM_024446153.1=0.005613;XM_024446154.1=0.005613;XM_024446155.1=0.005613;XM_024446156.1=0.005613;XM_024446157.1=0.005613;XM_024446158.1=0.005613;XM_024446159.1=0.005613;XM_024446160.1=0.005613;XM_024446161.1=0.005613;XM_024446162.1=0.005613;XM_024446163.1=0.007751	0	0	0	0	ENSG00000165671.22	0.01	.	ExonicDistant
	NM_016180.3:c.1368+3_1368+9del	5 33947153 GACAGCAC G	current dataset	5	33947153	GACAGCAC	G	Yes	Alter by SPiCE	99.33 % [96.34 % - 99.98 %]	0.828	33947160_33947154	donor	3	IntronCons	0.70485	medium	0	0	No	10	0	No site	0	No	No site	0	0	0	0	No	0	0	No	0	No	neutral	0.01	NM_001012509.3=0.008224;NM_001297417.2=0.010113;NM_016180.4=0.008627	0	0	0.03	0.02	ENSG00000164175.15	0.43	.	CanonicalSpliceDonor
	NM_032119.4:c.8567-5A>G	5 90706226 A G	current dataset	5	90706226	A	G	Yes	Alter by SPiCE	98.41 % [91.47 % - 99.96 %]	0.998	90706226	acceptor	-5	IntronCons	1	high	0	0	No	10	90706226	Acc	0.00524559	No	Acc	90706230	-5	90706233	6.45107e-07	No	90706230	0.00381226	No	4.10533e-06	No	pathogenic	1	NM_032119.3=0.999977;NR_003149.1=0.999977;XM_017009963.2=0.999977;XM_017009964.2=0.999977;XM_017009965.1=0.999977;XM_017009966.2=0.999977;XM_017009967.1=0.999977;XM_017009968.2=0.999977;XM_017009969.2=0.999977;XM_017009970.2=0.999977;XM_017009971.2=0.999977;XM_017009972.1=0.999977;XM_017009973.1=0.999977;XM_017009974.2=0.999977	0.98	0.69	0	0	ENSG00000164199.18	0.79	.	CanonicalSpliceAcceptor
	NM_016495.5:c.447C>A	6 13316643 G T	current dataset	6	13316643	G	T	Yes	Alter ESR	26.62 % [19.83 % - 34.34 %]	0.226	13316643	acceptor	66	ExonESR	0	Outside SPiCE Interpretation	0	0	No	-3.08132	13316645	Don	1.99702e-06	No	Acc	13316708	64	13316638	1.40942e-07	No	13316570	0.0702337	Yes	0.0702337	Yes	pathogenic	0.012	NM_001143964.3=0.005922;NM_001143965.3=0.005922;NM_001143966.3=0.005922;NM_001258457.2=0.009092;NM_001318805.1=0.005922;NM_001318806.1=0.012333;NM_016495.5=0.005922	0	0	0	0	ENSG00000145979.18	0	.	ExonicDistant
	NM_182961.3:c.25119+3A>C	6 152143620 T G	current dataset	6	152143620	T	G	Yes	Alter by SPiCE	98.41 % [91.47 % - 99.96 %]	0.996	152143620	donor	3	IntronCons	0.99578	high	0	0	No	10	0	No site	0	No	No site	0	0	0	0	No	0	0	No	0	No	pathogenic	0.071	NM_001347701.1=0.070808;NM_001347702.1=0.070808;NM_033071.3=0.070808;NM_182961.3=0.070808;XM_006715407.1=0.070808;XM_006715408.2=0.070808;XM_006715409.1=0.070808;XM_006715410.2=0.070808;XM_006715411.1=0.070808;XM_006715412.2=0.070808;XM_006715413.2=0.070808;XM_006715414.1=0.070808;XM_006715415.2=0.070808;XM_006715416.2=0.070808;XM_006715417.2=0.070808;XM_006715420.2=0.070808;XM_006715421.2=0.0708…	0	0.75	0.01	0.91	ENSG00000131018.25	0.81	SpliceAI scores added from the website	CanonicalSpliceDonor
	NM_004415.2:c.2793+3A>G	6 7576459 A G	current dataset	6	7576459	A	G	Yes	Alter by SPiCE	98.41 % [91.47 % - 99.96 %]	0.97	7576459	donor	3	IntronCons	0.9945	high	0	0	No	10	7576458	Don	0.011504	No	Don	7576456	2	0	0	No	7576456	0.0547322	Yes	0.00183459	No	pathogenic	0.968	NM_001008844.2=0.967801;NM_001319034.1=0.967801;NM_004415.3=0.967801	0	0	0.99	0.02	ENSG00000096696.16	0.83	.	CanonicalSpliceDonor
	NM_004415.2:c.3609_3610delinsAG	6 7579799 GA AG	current dataset	6	7579799	GA	AG	No	NTR	00.5 % [00.01 % - 02.75 %]	0.076	7579799_7579800	acceptor	525	Exon	0	Outside SPiCE Interpretation	0	0	No	10	7579800	Don	0.0982363	Yes	Acc	7579274	526	7579800	0.00182389	No	7581569	0.0324181	Yes	0.0324181	Yes	pathogenic	0.347	NM_001008844.2=0.029768;NM_001319034.1=0.023411;NM_004415.3=0.347087	0	0	0.01	0	ENSG00000096696.16	0.05	.	ExonicDistant
	NM_017934.6:c.1095+5G>C	6 79017478 C G	current dataset	6	79017478	C	G	Yes	Alter by SPiCE	100 % [97.32 % - 100 %]	0.856	79017478	donor	5	IntronCons	0.99848	high	0	0	No	10	79017472	Don	0.000219256	No	Don	79017482	11	79017472	0.000179194	No	79017482	0.054272	Yes	0.00265629	No	pathogenic	0.042	NM_017934.6=0.041650;XM_005248729.5=0.041650;XM_011535918.3=0.041650;XM_011535919.1=0.041650;XM_017010989.2=0.041650;XM_017010990.2=0.041650	0.01	0	0.83	0.55	ENSG00000146247.15	0.84	.	CanonicalSpliceDonor
	NM_017934.6:c.41-7C>A	6 79077920 G T	current dataset	6	79077920	G	T	Yes	Alter by SPiCE + Alter by create New splice site	69.33 % [61.29 % - 76.59 %]	0.622	79077920	acceptor	-7	IntronCons	1	high	0	0	No	10	79077918	Acc	0.317737	Yes	Acc	79077913	-5	79077911	0.000258759	No	79077913	0.324911	Yes	0.000383977	No	pathogenic	1	NM_017934.6=0.999834;XM_005248729.5=0.999834;XM_011535918.3=0.013275;XM_011535919.1=0.999834;XM_017010989.2=0.999834;XM_017010990.2=0.013275	0.96	0.67	0	0	ENSG00000286340.3	0.01	.	CanonicalSpliceAcceptor
	NM_003227.3:c.1473G>A	7 100628224 C T	current dataset	7	100628224	C	T	No	Alter by SPiCE	98.41 % [91.47 % - 99.96 %]	1	100628224	donor	-1	ExonESRCons	1	high	0	0	No	0.314792	0	No site	0	No	No site	0	0	0	0	No	0	0	No	0	No	pathogenic	0.992	NM_001206855.1=0.992330;NM_003227.3=0.992330;XM_005250553.4=0.992330;XM_017012573.1=0.992330	0	0	0.52	0.45	ENSG00000106327.13	0.69	.	CanonicalSpliceDonor
	NM_001458.4:c.1813+2T>C	7 128840972 T C	current dataset	7	128840972	T	C	Yes	Alter by SPiCE	98.41 % [91.47 % - 99.96 %]	0.992	128840972	donor	2	IntronCons	0.99811	high	0	0	No	10	128840974	Don	2.9347e-05	No	Don	128840970	4	128840974	1.77001e-06	No	128840970	0.0889742	Yes	0.0889742	Yes	pathogenic	0.987	NM_001127487.1=0.986979;NM_001458.4=0.986979	0	0	0.4	0.75	ENSG00000128591.16	0.72	.	CanonicalSpliceDonor
	NM_170606.3:c.740-2A>C	7 152310077 T G	current dataset	7	152310077	T	G	Yes	.	.	.	.	.	.	.	.	.	.	.	.	.	.	.	.	.	.	.	.	.	.	.	.	.	.	.	.	pathogenic	0.946	NM_170606.2=0.945870;XM_005250025.4=0.945870;XM_005250026.3=0.945870;XM_005250027.4=0.945870;XM_005250028.4=0.945870;XM_005250031.4=0.945870;XM_006716077.3=0.945870;XM_006716078.3=0.945870;XM_006716079.3=0.945870;XM_011516450.2=0.945870;XM_011516451.2=0.945870;XM_011516452.2=0.945870;XM_011516453.2=0.945870;XM_011516454.2=0.063209;XM_011516456.2=0.945870;XM_017012480.1=0.945870;XM_017012481.1=0.9…	0.54	1	0	0	ENSG00000055609.21	0.86	.	CanonicalSpliceAcceptor
	NM_001077653.2:c.1002A>T	7 35204471 T A	current dataset	7	35204471	T	A	No	.	.	.	.	.	.	.	.	.	.	.	.	.	.	.	.	.	.	.	.	.	.	.	.	.	.	.	.	pathogenic	0.06	NM_001077653.2=0.016379;NM_001166220.1=0.060046;XM_017012456.1=0.016379	0	0	0.42	0.02	ENSG00000164532.11	0.25	.	CanonicalSpliceDonor
	NM_000168.5:c.473+5G>C	7 42076747 C G	current dataset	7	42076747	C	G	Yes	Alter by SPiCE	98.41 % [91.47 % - 99.96 %]	1	42076747	donor	5	IntronCons	0.99811	high	0	0	No	10	0	No site	0	No	No site	0	0	0	0	No	0	0	No	0	No	pathogenic	0.024	NM_000168.5=0.024394;XM_011515274.2=0.024394;XM_017011997.1=0.024394	0	0	0	0.94	ENSG00000106571.15	0.76	.	CanonicalSpliceDonor
	NM_001322014.1:c.269C>G	7 6003774 G C	current dataset	7	6003774	G	C	No	Alter ESR	47.89 % [39.44 % - 56.42 %]	0.388	6003774	acceptor	19	ExonESR	0	Outside SPiCE Interpretation	0	0	No	-0.547833	6003774	Don	0.00263231	No	Acc	6003792	19	0	0	No	6003689	0.0020053	No	0.0020053	No	pathogenic	0.477	NM_000535.6=0.476567;NM_001322003.1=0.476567;NM_001322004.1=0.476567;NM_001322005.1=0.476567;NM_001322006.1=0.476567;NM_001322007.1=0.106904;NM_001322008.1=0.106904;NM_001322009.1=0.476567;NM_001322010.1=0.476567;NM_001322011.1=0.476567;NM_001322012.1=0.476567;NM_001322013.1=0.476567;NM_001322014.1=0.476567;NM_001322015.1=0.476567;NR_136154.1=0.476567;XM_006715744.4=0.424822;XM_017012342.2=0.4765…	0	0.13	0.01	0	ENSG00000122512.17	0.26	.	ExonicDistant
	NM_004912.4:c.1411+3A>T	7 92222819 T A	current dataset	7	92222819	T	A	Yes	Alter by SPiCE	98.41 % [91.47 % - 99.96 %]	0.998	92222819	donor	3	IntronCons	1	high	0	0	No	10	0	No site	0	No	No site	0	0	0	0	No	0	0	No	0	No	neutral	0.006	NM_001013406.2=0.006247;NM_001350669.1=0.006247;NM_001350670.1=0.006247;NM_001350671.1=0.006247;NM_001350672.1=0.006247;NM_001350673.1=0.006247;NM_001350674.1=0.006247;NM_001350675.1=0.006247;NM_001350676.1=0.006247;NM_001350677.1=0.006247;NM_001350678.1=0.006247;NM_001350679.1=0.006247;NM_001350680.1=0.006247;NM_001350681.1=0.006247;NM_001350682.1=0.006247;NM_001350683.1=0.006247;NM_001350684.1=…	0	0	0	0.82	ENSG00000289027.1	0.83	.	CanonicalSpliceDonor
	NM_004912.3:c.263-18C>G	7 92237777 G C	current dataset	7	92237777	G	C	Yes	Alter by MES (Poly TC)	98.41 % [91.47 % - 99.96 %]	0.938	92237777	acceptor	-18	IntronPolyTCBP	0	Outside SPiCE Interpretation	-0.529622	0	No	10	92237776	Acc	0.00913619	No	Acc	92237759	-17	0	0	No	92237759	0.00227042	No	0.00227042	No	pathogenic	0.994	NM_001013406.2=0.994254;NM_001350669.1=0.994254;NM_001350670.1=0.994254;NM_001350671.1=0.994254;NM_001350672.1=0.994254;NM_001350673.1=0.994254;NM_001350674.1=0.994254;NM_001350675.1=0.994254;NM_001350676.1=0.994254;NM_001350677.1=0.994254;NM_001350678.1=0.994254;NM_001350679.1=0.994254;NM_001350680.1=0.994254;NM_001350681.1=0.994254;NM_001350682.1=0.994254;NM_001350683.1=0.994254;NM_001350684.1=…	0.54	0.57	0	0	ENSG00000289027.1	0.69	.	IntronicDistant
	NM_000089.3:c.2403+3A>G	7 94421955 A G	current dataset	7	94421955	A	G	No	Alter by SPiCE	10.53 % [06.14 % - 16.53 %]	0.074	94421955	donor	3	IntronCons	0.19758	medium	0	0	No	10	0	No site	0	No	No site	0	0	0	0	No	0	0	No	0	No	pathogenic	0.293	NM_000089.3=0.292806	0.02	0	0	0.14	ENSG00000164692.19	0.17	.	CanonicalSpliceDonor
	NM_006265.2:c.274+3A>G	8 116863127 T C	current dataset	8	116863127	T	C	Yes	.	.	.	.	.	.	.	.	.	.	.	.	.	.	.	.	.	.	.	.	.	.	.	.	.	.	.	.	pathogenic	0.986	NM_006265.2=0.985741	0	0	0.13	0.23	ENSG00000164754.16	0.35	.	CanonicalSpliceDonor
	NM_003184.3:c.2558+691G>C	8 119761724 C G	current dataset	8	119761724	C	G	Yes	NTR	00 % [00 % - 00.92 %]	0.002	119761724	donor	691	DeepIntron	0	Outside SPiCE Interpretation	0	0	No	10	119761715	Acc	0.0174534	No	Don	119762414	700	119761715	0.00688626	No	119760738	0.0251215	No	0.0251215	No	neutral	0.007	NM_003184.3=0.007097;XM_006716621.3=0.007097;XM_011517259.2=0.007097;XM_017013779.2=0.007097;XM_017013780.1=0.007097;XM_017013781.1=0.007097;XM_017013782.1=0.007097;XM_017013783.2=0.007097;XM_017013785.2=0.007097;XM_017013786.2=0.007097;XM_017013790.2=0.007097;XM_017013791.2=0.007097;XM_024447240.1=0.007097;XM_024447241.1=0.007097;XM_024447242.1=0.007097;XM_024447243.1=0.007097	0.22	0	0	0	ENSG00000064313.13	0.03	.	IntronicDistant
	NM_078480.2:c.24+1G>C	8 143829279 C G	current dataset	8	143829279	C	G	Yes	Alter by SPiCE	98.41 % [91.47 % - 99.96 %]	1	143829279	donor	1	IntronCons	0.99999	high	0	0	No	10	0	No site	0	No	No site	0	0	0	0	No	0	0	No	0	No	neutral	0.008	NM_001136033.2=0.007765;NM_001271096.1=0.006284;NM_001271097.1=0.006257;NM_001271098.1=0.006284;NM_001271099.1=0.006257;NM_001271100.1=0.007765;NM_014281.4=0.006284;NM_078480.2=0.006284;XM_011516930.2=0.007765;XM_017013234.1=0.007765;XM_017013235.1=0.007765;XM_017013236.1=0.007765;XM_017013237.1=0.007765;XM_017013238.1=0.007765;XM_017013239.1=0.007765;XM_017013240.1=0.007765;XM_024447098.1=0.0077…	0	0	0.84	0.99	ENSG00000179950.15	0.83	.	CanonicalSpliceDonor
	NM_001362878.1:c.557+74_557+78delCCAAA	8 37749925 ACCAAA A	current dataset	8	37749925	ACCAAA	A	Yes	.	.	.	.	.	.	.	.	.	.	.	.	.	.	.	.	.	.	.	.	.	.	.	.	.	.	.	.	pathogenic	0.103	NM_001003790.3=0.020849;NM_001003791.2=0.020849;NM_007175.6=0.103305;XM_005273392.3=0.103305;XM_006716280.2=0.103305;XM_017013000.1=0.020849;XM_024447058.1=0.103305	0	0	0.42	0	ENSG00000147475.17	0.32	.	IntronicDistant
	NM_006749.4:c.427A>G	8 42465780 T C	current dataset	8	42465780	T	C	Yes	.	.	.	.	.	.	.	.	.	.	.	.	.	.	.	.	.	.	.	.	.	.	.	.	.	.	.	.	pathogenic	0.132	NM_001257180.1=0.132015;NM_001257181.1=0.132015;NM_006749.4=0.132015;XM_005273613.4=0.132015;XM_005273615.4=0.132015;XM_006716390.4=0.102795;XM_006716391.4=0.132015;XM_017013748.1=0.132015;XM_017013749.2=0.102795;XM_017013750.2=0.132015;XM_017013751.2=0.132015;XM_017013752.2=0.132015;XM_024447235.1=0.132015;XM_024447236.1=0.132015;XM_024447237.1=0.102795	0	0	1	0.92	ENSG00000168575.10	0.87	.	ExonicDistant
	NM_014781.5:c.199-3T>G	8 52683722 A C	current dataset	8	52683722	A	C	Yes	Alter by SPiCE	98.41 % [91.47 % - 99.96 %]	0.964	52683722	acceptor	-3	IntronCons	0.99999	high	0	0	No	10	52683721	Acc	0.00135171	No	Acc	52683719	-2	0	0	No	52683719	0.00297667	No	3.31646e-05	No	neutral	0.006	NM_001083617.1=0.006310;NM_014781.4=0.006310;XM_011517643.2=0.006310;XM_011517644.3=0.006310;XM_011517645.2=0.006310;XM_011517646.3=0.006310;XM_011517647.3=0.006310;XM_011517649.3=0.006310;XM_017014103.2=0.006310;XM_017014104.1=0.006310;XM_017014105.2=0.006310;XM_017014106.2=0.006310;XM_017014107.2=0.006310;XM_017014108.2=0.006310;XM_017014109.1=0.006310;XM_017014110.2=0.006310;XM_017014111.2=0.0…	0.79	0.83	0	0	ENSG00000023287.13	0.8	.	CanonicalSpliceAcceptor
	NM_017890.4:c.2934+1_2934+2delGT	8 99384317 GGT G	current dataset	8	99384317	GGT	G	Yes	Alter by SPiCE	98.41 % [91.47 % - 99.96 %]	1	99384318_99384319	donor	1	IntronCons	1	high	0	0	No	10	0	No site	0	No	No site	0	0	0	0	No	0	0	No	0	No	pathogenic	0.997	NM_015243.2=0.186726;NM_017890.4=0.996507;NM_152564.4=0.996507;NM_181661.2=0.186726;NR_047582.1=0.186726;XM_005250800.3=0.996507;XM_005250801.5=0.996507;XM_006716510.3=0.996507;XM_011516848.2=0.996507;XM_011516849.2=0.996507;XM_011516850.2=0.996507;XM_011516851.2=0.075909;XM_011516852.2=0.075909;XM_011516853.2=0.996507;XM_011516854.2=0.075909;XM_011516859.2=0.996507;XM_011516861.1=0.996507;XM_011…	0	0	0	1	ENSG00000132549.20	0.89	.	CanonicalSpliceDonor
	NM_017890.4:c.5295G>T	8 99577633 G T	current dataset	8	99577633	G	T	Yes	Alter by SPiCE	98.41 % [91.47 % - 99.96 %]	0.998	99577633	donor	-1	ExonESRCons	0.97879	high	0	0	No	0	0	No site	0	No	No site	0	0	0	0	No	0	0	No	0	No	pathogenic	0.993	NM_015243.2=0.103939;NM_017890.4=0.993009;NM_152564.4=0.993009;NM_181661.2=0.103939;NR_047582.1=0.103939;XM_005250800.3=0.993009;XM_005250801.5=0.993009;XM_006716510.3=0.993106;XM_011516848.2=0.993009;XM_011516849.2=0.993009;XM_011516850.2=0.993009;XM_011516851.2=0.993009;XM_011516852.2=0.993009;XM_011516853.2=0.993009;XM_011516854.2=0.993009;XM_011516859.2=0.103939;XM_011516861.1=0.103939;XM_011…	0	0	0	0.93	ENSG00000132549.20	0.83	.	CanonicalSpliceDonor
	NM_000368.5:c.2626-90A>G	9 132897700 T C	current dataset	9	132897700	T	C	No	NTR	00.5 % [00.06 % - 01.81 %]	0	132897700	acceptor	-90	Intron	0	Outside SPiCE Interpretation	0	0	No	10	132897699	Don	1.24578e-05	No	Acc	132897610	-89	132897699	7.46104e-09	No	132900714	0.29225	Yes	0.29225	Yes	neutral	0.006	NM_000368.4=0.006125;NM_001162426.1=0.006125;NM_001162427.1=0.006125;XM_005272211.1=0.006125;XM_006717271.1=0.006125;XM_011518979.2=0.006125;XM_017015096.1=0.006125;XM_017015097.1=0.006125;XM_017015098.1=0.006125;XM_017015099.1=0.006125;XM_017015100.1=0.006125;XM_017015101.1=0.006125	0	0	0	0	ENSG00000165699.15	0	.	IntronicDistant
	NM_000368.4:c.2042-5A>G	9 132903822 T C	current dataset	9	132903822	T	C	Yes	Alter by SPiCE	98.41 % [91.47 % - 99.96 %]	0.958	132903822	acceptor	-5	IntronCons	1	high	0	0	No	10	132903821	Acc	0.0322819	No	Acc	132903817	-4	0	0	No	132903817	0.021333	No	1.30144e-05	No	pathogenic	0.999	NM_000368.4=0.999215;NM_001162426.1=0.999215;NM_001162427.1=0.999215;XM_005272211.1=0.999215;XM_006717271.1=0.999215;XM_011518979.2=0.999215;XM_017015096.1=0.999215;XM_017015097.1=0.999215;XM_017015098.1=0.999215;XM_017015099.1=0.999215;XM_017015100.1=0.999215;XM_017015101.1=0.999215	0.95	0.78	0	0	ENSG00000165699.15	0.85	.	CanonicalSpliceAcceptor
	NM_000368.5:c.913+21T>G	9 132912261 A C	current dataset	9	132912261	A	C	Yes	NTR	00.72 % [00.15 % - 02.08 %]	0.034	132912261	donor	21	Intron	0	Outside SPiCE Interpretation	0	0	No	10	132912265	Don	0.0089438	No	Don	132912281	17	132912265	0.00043832	No	132912281	0.00477059	No	0.00477059	No	neutral	0.009	NM_000368.4=0.008527;NM_001162426.1=0.008527;NM_001162427.1=0.008527;XM_005272211.1=0.008527;XM_006717271.1=0.008527;XM_011518979.2=0.008527;XM_017015096.1=0.008527;XM_017015097.1=0.008527;XM_017015098.1=0.008527;XM_017015099.1=0.008527;XM_017015100.1=0.008527;XM_017015101.1=0.008527	0	0	0.77	0.38	ENSG00000165699.15	0.81	.	IntronicDistant
	NM_000368.4:c.664-15A>G	9 132921451 T C	current dataset	9	132921451	T	C	Yes	Alter by MES (Poly TC)	98.41 % [91.47 % - 99.96 %]	0.954	132921451	acceptor	-15	IntronPolyTC	0	Outside SPiCE Interpretation	-0.23801	0	No	10	132921450	Acc	0.0119626	No	Acc	132921436	-14	0	0	No	132921436	0.00162311	No	0.00162311	No	pathogenic	0.661	NM_000368.4=0.660825;NM_001162426.1=0.660825;NM_001162427.1=0.660825;XM_005272211.1=0.660825;XM_006717271.1=0.660825;XM_011518979.2=0.660825;XM_017015096.1=0.660825;XM_017015097.1=0.660825;XM_017015098.1=0.660825;XM_017015099.1=0.660825;XM_017015100.1=0.660825;XM_017015101.1=0.660825	0.34	0.68	0	0	ENSG00000165699.15	0.68	.	IntronicDistant
	NM_000093.4:c.4067C>T	9 134815628 C T	current dataset	9	134815628	C	T	No	Alter ESR	30.67 % [23.41 % - 38.71 %]	0.234	134815628	donor	-2	ExonESRCons	0.11209	low	0	0	No	-0.445125	134815626	Don	1.5874e-07	No	Don	134815629	-4	134815633	0.00066484	No	134815629	0.105526	Yes	0.0412467	Yes	pathogenic	0.017	NM_000093.4=0.017056;NM_001278074.1=0.017056;XM_017014266.2=0.017056;XR_001746183.1=0.017056	0	0	0.01	0.01	ENSG00000130635.17	0.06	.	CanonicalSpliceDonor
	NM_000093.4:c.5024C>A	9 134825861 C A	current dataset	9	134825861	C	A	No	NTR	05.03 % [02.44 % - 09.05 %]	0.136	134825861	donor	-44	ExonESR	0	Outside SPiCE Interpretation	0	0	No	1.03961	134825860	Acc	0.0039898	No	Don	134825904	-45	134825860	0.00305331	No	134825791	0.0268464	No	0.0268464	No	neutral	0.006	NM_000093.4=0.005726;NM_001278074.1=0.005726;XM_017014266.2=0.005726;XR_001746183.1=0.005726	0	0	0	0	ENSG00000130635.17	0	.	ExonicDistant
	NM_017617.5:c.5901G>A	9 136500585 C T	current dataset	9	136500585	C	T	No	NTR	07.62 % [04.42 % - 12.08 %]	0.058	136500585	donor	-34	ExonESR	0	Outside SPiCE Interpretation	0	0	No	-1.28184	136500583	Acc	0.00618128	No	Don	136500551	-32	0	0	No	136500847	0.545696	Yes	0.545696	Yes	neutral	0.006	NM_017617.4=0.005540;XM_011518717.2=0.005540	0	0	0	0	ENSG00000148400.13	0	.	ExonicDistant
	NM_017617.4:c.140+3G>C	9 136544021 C G	current dataset	9	136544021	C	G	Yes	Alter by SPiCE	98.41 % [91.47 % - 99.96 %]	1	136544021	donor	3	IntronCons	0.99936	high	0	0	No	10	136544019	Don	2.89257e-05	No	Don	136544023	5	136544025	6.92569e-05	No	136544023	0.112352	Yes	0.00216425	No	neutral	0.009	NM_017617.4=0.008644;XM_011518717.2=0.009360	0	0	0	0.72	ENSG00000148400.13	0.71	.	CanonicalSpliceDonor
	NM_012144.2:c.48+2dup	9 34459055 T TT	current dataset	9	34459055	T	TT	No	Alter by SPiCE	98.41 % [91.47 % - 99.96 %]	1	34459055_34459055	donor	2	IntronCons	0.99921	high	0	0	No	10	0	No site	0	No	No site	0	0	0	0	No	0	0	No	0	No	pathogenic	0.988	NM_001281428.1=0.988301;NM_012144.3=0.988301;XM_006716758.3=0.020608;XM_011517846.2=0.988301;XM_011517847.3=0.988301;XM_011517848.2=0.988301;XM_011517849.2=0.988301;XM_011517850.3=0.988301;XM_017014625.2=0.988333;XR_002956774.1=0.988301;XR_929232.2=0.988301;XR_929233.2=0.988301	0	0	0	0.82	ENSG00000122735.16	0.7	.	CanonicalSpliceDonor
	NM_012144.2:c.2045T>C	9 34520701 T C	current dataset	9	34520701	T	C	No	NTR	05.41 % [02.62 % - 09.72 %]	0.036	34520701	acceptor	44	ExonESR	0	Outside SPiCE Interpretation	0	0	No	1.69693	34520699	Acc	3.73858e-08	No	Acc	34520657	42	34520699	2.72325e-08	No	0	0	No	0	No	pathogenic	0.019	NM_001281428.1=0.008614;NM_012144.3=0.008614;XM_006716758.3=0.008614;XM_011517846.2=0.019435;XM_011517847.3=0.019435;XM_011517848.2=0.008614;XM_011517849.2=0.019435;XM_011517850.3=0.019435;XM_017014625.2=0.008614;XR_002956774.1=0.008614;XR_929232.2=0.019435;XR_929233.2=0.019435	0.01	0	0	0	ENSG00000122735.16	0.01	.	ExonicDistant
	NM_013417.4:c.3553+52G>A	9 92223294 C T	current dataset	9	92223294	C	T	No	NTR	00.24 % [00.01 % - 01.33 %]	0	92223294	donor	52	Intron	0	Outside SPiCE Interpretation	0	0	No	10	92223297	Don	1.58784e-07	No	Don	92223345	49	92223297	1.32038e-08	No	92223345	0.051785	Yes	0.051785	Yes	neutral	0.008	NM_002161.5=0.008399;NM_013417.3=0.008399;NR_073446.1=0.008399	0	0	0	0	ENSG00000196305.19	0	.	IntronicDistant
	NM_013417.4:c.595A>T	9 92285724 T A	current dataset	9	92285724	T	A	Yes	Alter by SPiCE	85.91 % [79.27 % - 91.06 %]	0.69	92285724	donor	-3	ExonESRCons	0.45056	medium	0	0	No	0.22644	0	No site	0	No	No site	0	0	0	0	No	0	0	No	0	No	pathogenic	0.022	NM_002161.5=0.021912;NM_013417.3=0.021912;NR_073446.1=0.021912	0	0	0	0.05	ENSG00000196305.19	0.39	.	CanonicalSpliceDonor
	NM_000197.1:c.139A>G	9 96301966 T C	current dataset	9	96301966	T	C	No	Alter by create New splice site + Alter ESR	43.04 % [35.2 % - 51.14 %]	0.336	96301966	donor	-16	ExonESR	0	Outside SPiCE Interpretation	0	0	No	-0.806845	96301970	Don	0.0406023	Yes	Don	96301950	-20	96301970	0.000580289	No	0	0	No	0	No	neutral	0.007	NM_000197.1=0.006375;XM_011518618.2=0.006022;XM_011518619.2=0.006022;XM_017014671.1=0.006022;XM_017014672.1=0.006983;XM_017014673.2=0.006022;XM_017014674.1=0.006022;XM_017014675.1=0.006039;XM_017014677.1=0.006022;XM_024447529.1=0.006022;XR_002956778.1=0.006022	0	0	0.13	0	ENSG00000130948.10	0.08	.	ExonicDistant
	NM_001354975.1:c.605A>G	9 97675530 T C	current dataset	9	97675530	T	C	No	.	.	.	.	.	.	.	.	.	.	.	.	.	.	.	.	.	.	.	.	.	.	.	.	.	.	.	.	pathogenic	0.234	NM_000380.3=0.045861;NM_001354975.1=0.045861;NR_027302.1=0.045861;NR_149091.1=0.045861;NR_149092.1=0.045861;NR_149093.1=0.045455;NR_149094.1=0.045455;XM_006717278.1=0.234070	0	0	0.07	0	ENSG00000136936.11	0.68	.	ExonicDistant
	NM_001830.3:c.1389G>A	X 10208590 G A	current dataset	X	10208590	G	A	Yes	Alter by SPiCE	54 % [45.68 % - 62.16 %]	0.526	10208590	donor	-1	ExonESRCons	0.79171	high	0	0	No	-0.337985	10208594	Don	2.60879e-05	No	Don	10208590	4	10208594	2.58528e-05	No	10208590	0.477789	Yes	0.202654	Yes	pathogenic	0.553	NM_001256944.1=0.552961;NM_001830.3=0.552961	0	0	0	0.01	ENSG00000073464.13	0.02	.	CanonicalSpliceDonor
	NM_001081550.1:c.4754+1A>G	X 123611439 T C	current dataset	X	123611439	T	C	Yes	NTR	-1	0.022	123611439	donor	1	IntronCons	0	low	0	0	No	10	123611438	Acc	2.01035e-11	No	Don	123611439	2	0	0	No	123610963	4.00085e-05	No	4.00085e-05	No	pathogenic	0.459	NM_001081550.1=0.458783;XM_017029662.1=0.458783;XM_017029663.1=0.458783;XM_017029664.1=0.458783;XM_017029665.1=0.458783;XM_017029667.1=0.458783;XM_017029668.1=0.458783;XM_017029672.1=0.458783;XM_017029675.1=0.458783;XM_017029676.1=0.458783;XM_017029679.1=0.458783;XR_001755714.1=0.458783;XR_001755715.1=0.031448;XR_002958785.1=0.005702;XR_002958786.1=0.005702;XR_002958787.1=0.005702;XR_002958788.1=…	0	0	0	0.04	ENSG00000125676.20	0	.	CanonicalSpliceDonor
	NM_001167.3:c.1099+1G>A	X 123892774 G A	current dataset	X	123892774	G	A	Yes	Alter by SPiCE	98.41 % [91.47 % - 99.96 %]	1	123892774	donor	1	IntronCons	1	high	0	0	No	10	0	No site	0	No	No site	0	0	0	0	No	0	0	No	0	No	pathogenic	0.962	NM_001167.3=0.961615;NM_001204401.1=0.961615;NR_037916.1=0.961615;XM_006724754.2=0.961615;XM_011531329.2=0.961615	0	0	0.03	0.96	ENSG00000101966.14	0.81	.	CanonicalSpliceDonor
	NM_004208.3:c.1117G>A	X 130136690 C T	current dataset	X	130136690	C	T	Yes	Alter ESR	96.71 % [92.49 % - 98.92 %]	0.8	130136690	acceptor	42	ExonESR	0	Outside SPiCE Interpretation	0	0	No	-3.60751	130136688	Acc	0.000504138	No	Acc	130136731	44	130136686	6.93761e-06	No	130136731	0.0529661	Yes	0.0529661	Yes	neutral	0.01	NM_001130846.3=0.005822;NM_001130847.3=0.005822;NM_004208.3=0.005822;NM_004794.2=0.009537;NM_145812.2=0.005822;NR_132647.1=0.005822;XM_017029963.2=0.008788	0	0.37	0	0	ENSG00000156709.15	0.23	.	ExonicDistant
	NM_001110556.1:c.5217+5G>C	X 154354820 C G	current dataset	X	154354820	C	G	No	Alter by SPiCE	98.54 % [94.83 % - 99.82 %]	0.866	154354820	donor	5	IntronCons	0.99516	high	0	0	No	10	154354814	Don	0.000707129	No	Don	154354824	11	154354814	0.000435224	No	154354824	0.181063	Yes	0.0134286	No	pathogenic	0.064	NM_001110556.1=0.063739;NM_001456.3=0.063739	0	0	0.67	0.08	ENSG00000196924.19	0.48	.	CanonicalSpliceDonor
	NM_001493.2:c.399C>T	X 154439951 C T	current dataset	X	154439951	C	T	No	Alter ESR	30.67 % [23.41 % - 38.71 %]	0.25	154439951	acceptor	11	ExonESR	0	Outside SPiCE Interpretation	0	0	No	-2.24539	154439960	Acc	0.000282804	No	Acc	154439940	20	154439960	9.84603e-05	No	154439940	0.0697765	Yes	0.0697765	Yes	pathogenic	0.054	NM_001493.2=0.053644	0.01	0	0.02	0	ENSG00000203879.12	0.02	.	ExonicDistant
	NM_171998.3:c.215G>T	X 155264074 C A	current dataset	X	155264074	C	A	Yes	Alter by SPiCE	98.41 % [91.47 % - 99.96 %]	0.976	155264074	donor	-1	ExonESRCons	0.99999	high	0	0	No	0.162225	155264079	Don	0.00283336	No	Don	155264073	-6	155264079	0.000798061	No	155264073	0.0508353	Yes	0.000421832	No	pathogenic	0.752	NM_171998.3=0.752346	0	0	0.43	0.94	ENSG00000155961.5	0.67	.	CanonicalSpliceDonor
	NM_001039590.3:c.6435+4A>G	X 41218601 A G	current dataset	X	41218601	A	G	Yes	Alter by SPiCE	96.71 % [92.49 % - 98.92 %]	0.804	41218601	donor	4	IntronCons	0.91086	high	0	0	No	10	41218600	Don	4.52154e-11	No	Don	41218597	3	0	0	No	41218597	0.0309078	Yes	0.00668814	No	pathogenic	0.959	NM_001039590.2=0.959084;NM_001039591.2=0.959084;XM_005272675.4=0.959084;XM_005272676.4=0.959084	0	0	0	0.45	ENSG00000124486.15	0.26	.	CanonicalSpliceDonor
	NM_001356.4:c.1023C>T	X 41344397 C T	current dataset	X	41344397	C	T	Yes	Alter by SPiCE + Alter by create New splice site	85.91 % [79.27 % - 91.06 %]	0.762	41344397	donor	-3	ExonESRCons	0.80784	high	0	0	No	-0.263665	41344395	Don	0.143546	Yes	Don	41344399	-5	0	0	No	41344399	0.178393	Yes	0.0301254	Yes	pathogenic	0.13	NM_001193416.2=0.130337;NM_001193417.2=0.130337;NM_001356.4=0.130337;NR_126093.1=0.130337;NR_126094.1=0.040219;XM_011543892.2=0.130337;XM_017029313.1=0.130337;XM_017029314.1=0.130337	0	0	0.91	0.67	ENSG00000215301.11	0.89	.	CanonicalSpliceDonor
	NM_001029896.1:c.147C>T	X 49077731 G A	current dataset	X	49077731	G	A	Yes	Alter by create New splice site + Alter ESR	54 % [45.68 % - 62.16 %]	0.528	49077731	acceptor	17	ExonESR	0	Outside SPiCE Interpretation	0	0	No	-2.5513	49077736	Don	0.154902	Yes	Acc	49077747	12	49077736	0.103147	Yes	49077642	0.147958	Yes	0.147958	Yes	pathogenic	0.061	NM_001029896.1=0.061393;NM_007075.3=0.061393	0	0.14	0.27	0	ENSG00000288053.1	0.11	.	ExonicDistant
	NM_000044.6:c.1768G>A	X 67643407 G A	current dataset	X	67643407	G	A	Yes	Alter by SPiCE	98.41 % [91.47 % - 99.96 %]	0.992	67643407	donor	-1	ExonESRCons	0.99966	high	0	0	No	-0.266279	0	No site	0	No	No site	0	0	0	0	No	0	0	No	0	No	pathogenic	0.993	NM_000044.4=0.993023;NM_001011645.3=0.993023;NM_001348061.1=0.993023;NM_001348063.1=0.993023;NM_001348064.1=0.272311	0	0	0.01	0.83	ENSG00000169083.18	0.54	.	CanonicalSpliceDonor
	NM_001145408.1:c.944-6T>G	X 71297371 T G	current dataset	X	71297371	T	G	No	Alter by SPiCE	85.91 % [79.27 % - 91.06 %]	0.678	71297371	acceptor	-6	IntronCons	0.57279	medium	0	0	No	10	0	No site	0	No	No site	0	0	0	0	No	0	0	No	0	No	pathogenic	0.023	NM_001145408.1=0.023314;NM_001145409.1=0.023314;NM_001145410.1=0.023314;NM_007363.4=0.023314	0.06	0	0	0	ENSG00000147140.17	0.03	.	CanonicalSpliceAcceptor

## Sheet: Table S3
	Table S3: AUROC and AUPRC for SpliceAI, Pangolin, SPiP and SQUIRLS performance
	Entire Dataset				Stratified datasets
					Tool	Dataset	AUROC	AUPRC
					Pangolin	CAGI6	0.913229	0.957979
					SPiP		0.874111	0.906154
	Tool	AUROC	AUPRC		SpliceAI		0.908962	0.955932
	Pangolin	0.885154	0.942597		Squirls		0.780228	0.880031
	SPiP	0.830499	0.888634
	SpliceAI	0.894575	0.943395		Pangolin	In House	0.878347	0.939387
	Squirls	0.806085	0.881477		SPiP		0.816937	0.890049
					SpliceAI		0.893208	0.941615
					Squirls		0.81141	0.873285

## Sheet: Table S4
	Table S4: Sensitivity, Specificity, Precision, F1, Positive and Negative Predictive Values for the SpliceAI, Pangolin, SPiP and SQUIRLS in silico splice prediction tools
	Entire Dataset
	Predictor	Sensitivity (Recall)	Specificity	Precision	F1	Pos Pred Value	Neg Pred Value
	Pangolin	0.858065	0.772727	0.869281	0.863636	0.869281	0.755556
	SPiP	0.832258	0.761364	0.86	0.845902	0.86	0.72043
	SpliceAI	0.870968	0.75	0.859873	0.865385	0.859873	0.767442
	Squirls	0.8	0.590909	0.775	0.787302	0.775	0.626506
	AtLeast1	0.96129	0.409091	0.741294	0.837079	0.741294	0.857143
	AtLeast2	0.916129	0.727273	0.855422	0.884735	0.855422	0.831169
	AtLeast3	0.825806	0.829545	0.895105	0.85906	0.895105	0.73
	AtLeast4	0.658065	0.909091	0.927273	0.769811	0.927273	0.601504
	CAGI6 dataset
	Predictor	Sensitivity (Recall)	Specificity	Precision	F1	Pos Pred Value	Neg Pred Value
	Pangolin	0.864865	0.842105	0.914286	0.888889	0.914286	0.761905
	SPiP	0.864865	0.842105	0.914286	0.888889	0.914286	0.761905
	SpliceAI	0.864865	0.842105	0.914286	0.888889	0.914286	0.761905
	Squirls	0.783784	0.526316	0.763158	0.773333	0.763158	0.555556
	AtLeast1	0.945946	0.473684	0.777778	0.853659	0.777778	0.818182
	AtLeast2	0.918919	0.789474	0.894737	0.906667	0.894737	0.833333
	AtLeast3	0.810811	0.894737	0.9375	0.869565	0.9375	0.708333
	AtLeast4	0.702703	0.894737	0.928571	0.8	0.928571	0.607143
	In House dataset
	Predictor	Sensitivity (Recall)	Specificity	Precision	F1	Pos Pred Value	Neg Pred Value
	Pangolin	0.855932	0.753623	0.855932	0.855932	0.855932	0.753623
	SPiP	0.822034	0.73913	0.843478	0.832618	0.843478	0.708333
	SpliceAI	0.872881	0.724638	0.844262	0.858333	0.844262	0.769231
	Squirls	0.805085	0.608696	0.778689	0.791667	0.778689	0.646154
	AtLeast1	0.966102	0.391304	0.730769	0.832117	0.730769	0.870968
	AtLeast2	0.915254	0.710145	0.84375	0.878049	0.84375	0.830508
	AtLeast3	0.830508	0.811594	0.882883	0.855895	0.882883	0.736842
	AtLeast4	0.644068	0.913043	0.926829	0.76	0.926829	0.6

## Sheet: Table S5
	Table S5: AUROC and AUPRC for SpliceAI, Pangolin, SPiP and SQUIRLS performance stratified by variant type
	Entire dataset					Stratified datasets
						Variant Type	Dataset	Tool	AUROC	AUPRC
						Canonical Splice Acceptor	CAGI6	Pangolin	0.9	0.964194
								SPiP	0.933333	0.974283
	Variant Type	Tool	AUROC	AUPRC				SpliceAI	0.908333	0.967769
	Canonical Splice Acceptor	Pangolin	0.857143	0.945958				Squirls	0.85	0.945808
		SPiP	0.815163	0.903517		Canonical Splice Acceptor	In House	Pangolin	0.847619	0.940743
		SpliceAI	0.87406	0.950101				SPiP	0.775	0.88361
		Squirls	0.825188	0.923842				SpliceAI	0.867857	0.947686
								Squirls	0.822619	0.919499
						Canonical Splice Donor	CAGI6	Pangolin	0.833333	0.962261
								SPiP	0.694444	0.900071
	Canonical Splice Donor	Pangolin	0.822904	0.973573				SpliceAI	0.826389	0.96196
		SPiP	0.603306	0.90691				Squirls	0.625	0.872546
		SpliceAI	0.828808	0.973104		Canonical Splice Donor	In House	Pangolin	0.813559	0.976621
		Squirls	0.628099	0.924026				SPiP	0.556901	0.909696
								SpliceAI	0.824455	0.976973
								Squirls	0.624697	0.937601
						Outside of acceptors/donors	CAGI6	Pangolin	0.966667	0.943651
								SPiP	0.966667	0.943651
	Outside of acceptors/donors	Pangolin	0.883498	0.863387				SpliceAI	0.933333	0.856151
		SPiP	0.723645	0.671971				Squirls	0.541667	0.57381
		SpliceAI	0.881773	0.845682		Outside of acceptors/donors	In House	Pangolin	0.866379	0.852536
		Squirls	0.665025	0.621955				SPiP	0.674569	0.615301
								SpliceAI	0.869612	0.838244
								Squirls	0.693247	0.643007

## Sheet: Tabel S6
	Table S6: Sensitivity, Specificity, Precision, F1, Positive and Negative Predictive Values for the SpliceAI, Pangolin, SPiP and SQUIRLS in silico splice prediction tools stratified by variant type
			True positive Rate	True negative rate	Pos Pred Value
	Variant Type		Sensitivity (recall)	Specificity	Precision	F1	Neg Pred Value			Thresholds
	Canonical Splice Acceptor	Pangolin	0.833333	0.736842	0.875	0.853659	0.666667		Pangolin	0.106
		SPiP	0.880952	0.578947	0.822222	0.850575	0.6875		SPiP	0.452
		SpliceAI	0.809524	0.736842	0.871795	0.839506	0.636364		SpliceAI	0.12
		Squirls	0.833333	0.578947	0.813953	0.823529	0.611111		Squirls	0.018
		AtLeast1	0.928571	0.368421	0.764706	0.83871	0.7
		AtLeast2	0.880952	0.631579	0.840909	0.860465	0.705882
		AtLeast3	0.738095	0.894737	0.939394	0.826667	0.607143
		AtLeast4	0	1	.	.	0.311475
	Canonical Splice Donor	Pangolin	0.896104	0.363636	0.907895	0.901961	0.333333
		SPiP	0.974026	0.272727	0.903614	0.9375	0.6
		SpliceAI	0.896104	0.363636	0.907895	0.901961	0.333333
		Squirls	0.935065	0.0909091	0.878049	0.90566	0.166667
		AtLeast1	1	0.0909091	0.885057	0.939024	1
		AtLeast2	0.987013	0.181818	0.894118	0.938272	0.666667
		AtLeast3	0.818182	0.454545	0.913043	0.863014	0.263158
		AtLeast4	0	1	.	.	0.125
	Outside of acceptors/donors	Pangolin	0.828571	0.862069	0.783784	0.805556	0.892857
		SPiP	0.485714	0.913793	0.772727	0.596491	0.746479
		SpliceAI	0.885714	0.827586	0.756098	0.815789	0.923077
		Squirls	0.485714	0.689655	0.485714	0.485714	0.689655
		AtLeast1	0.857143	0.517241	0.517241	0.645161	0.857143
		AtLeast2	0.628571	0.948276	0.88	0.733333	0.808824
		AtLeast3	0.314286	1	1	0.478261	0.707317
		AtLeast4	0	1	.	.	0.623656
